# Supplementary material for: Single-molecule lipid biosensors mitigate inhibition of endogenous effector proteins
Source: J Cell Biol. 2025 Feb 11;224(3):e202412026. doi: 10.1083/jcb.202412026 (PMC11812570; doi:10.1083/jcb.202412026)
Supplement: Data S1 — shows source data for Figs. 1, C and F; 2, C–F; 3, B and D–F; 4, B, C, E, and F; and 5, C–H. Also available at https://doi.org/10.5281/zenodo.14617411. [file jcb_202412026_datas1.xlsx]

## Sheet: Fig1C
Unstimulated	EGF	EGF+ PH-Akt	EGF+ PH-Akt-R25C	EGF+ pUC19
1	2.27363	2.2734	2.57451	2.55275
1	1.3372	1.41578	2.40699	1.88659
1	1.72646	1.14737	1.6265	1.38391

## Sheet: Fig1F
EGFP	EGFP-EGF	PH	PH-EGF	RC	RC-EGF
524.184	727.716	275.948	241.762	175.442	480.909
1644.24	280.744	712.39	246.637	205.386	613.169
674.049	491.779	469.632	984.775	736.27	746.898
652.229	326.181	218.407	343.52	461.485	943.719
341.697	496.912	318.597	1472.14	419.177	1233.98
431.396	527.732	219.226	1065.71	346.963	416.629
801.454	993.841	172.07	1324.98	770.638	622.885
332.695	475.931	301.931	567.783	358.245	985.072
972.707	661.61	213.509	664.982	328.324	587.298
408.538	617.666	271.752	734.005	346.14	762.797
158.247	262.56	182.206	622.982	338.931	867.131
1199.83	602.406	763.693	508.956	289.049	471.797
357.967	553.909	312.77	523.37	319.379	583.394
495.017	1064.15	586.984	383.645	433.901	431.78
300.234	2186.55	732.88	883.002	263.028	773.954
379.027	1393.72	334.33	311.175	490.991	616.403
690.767	523.214	230.911	543.02	327.548	598.537
282.107	706.417	223.25	658.828	506.911	634.297
456.324	436.006	315.955	584.033	459.717	604.627
495.875	613.845	396.937	576.811	372.625	567.922
696.133	607.093	184.562	513.676	417.892	535.746
382.071	655.36	315.907	616.923	419.272	786.466
795.982	603.43	292.399	549.224	581.85	827.343
637.879	1073.82	415.078	306.721	574.259	514.552
542.288	583.262	195.38	1003.4	196.749	1027.7
565.237	881.22	201.673	557.66	282.204	925.534
482.724	868.171	228.425	255.846	432.426	691.365
892.001	882.202	361.333	287.648	222.424	614.611
555.446	788.883	346.112	358.017	594.683	922.292
532.612	1000.58	279.246	649.023	184.538	625.568
342.792	577.99	216.721	822.999	422.726	626.609
321.421	765.582	539.182	614.375	395.452	412.728
599.232	567.759	278.761	815.778	398.838	543.699
898.096	1605.89	200.076	515.026	591.171	443.861
421.215	1028.93	157.505	530.56	288.622	435.66
409.809	1190.09	653.9	472.399	108.63	569.277
748.4	1013.43	308.422	528.581	233.292	637.572
520.586	1347.39	301.696	307.448	340.026	597.618
678.736	2085.7	282.382	492.203	204.704	670.06
432.199	1550.11	164.389	422.88	301.846	754.97
444.34	774.137	159.119	805.532	87.3896	1237.89
654.571	1036.37	510.641	347.566	432.523	469.523
881.659	1253.71	73.9346	695.375	97.0416	968.8
483.04	869.739	257.938	508.124	257.222	601.499
947.748	916.621	252.013	531.652	320.149	920.652
364.374	1979.14	283.749	429.192	370.746	532.737
419.289	729.395	262.48	474.199	358.336	397.304
555.508	1363.13	523.256	329.092	459.846	818.898
701.059	2332.57	312.598	857.75	899.412	380.411
481.091	2449.91	260.538	518.691	409.064	553.107
757.219	626.215	349.202	708.628	503.702	637.724
895.627	1408.15	305.88	383.538	393.151	467.97
400.89	679.84	176.505	358.274	427.223	591.079
584.44	883.583	682.684	495.651	292.764	663.511
968.303	949.012	260.589	690.528	573.668	317.649
732.466	706.886	260.504	367.801	457.587	653.48
469.685	727.189	376.061	613.676	530.631	771.459
602.402	882.431	138.547	325.749	269.479	699.292
707.187	619.444	332.83	267.848	209.839	633.292
782.975	927.994	335.996	629.019	251.739	529.618
374.673	704.979	238.474	422.642	477.829	760.92
527.483	1191.07	284.052	364.724	210.292	1210.08
155.721	726.258	408.031	498.83	443.027	501.574
323.779	506.898	190.578	313.814	362.21	754.514
624.165	642.391	374.877	598.082	364.955	540.696
470.147	903.226	284.523	483.491	604.694	976.589
645.52	928.014	428.573	576.075	597.173	1225.24
1351.69	539.038	385.181	773.198	214.821	537.623
647.218	459.39	377.214	521.228	256.993	415.738
332.268	832.942	217.088	606.059	713.143	796.99
690.177	355.163	285.917	415.431	521.418	624.885
897.126	551.261	487.459	1019.3	669.02	1034.27
524.432	445.536	473.579	1362.56	171.135	454.673
1539.48	1286.57	295.746	972.258	417.463	508.711
396.193	932.815	405.319	1289.86	388.431	1220.41
1113.68	461.23	213.952	683.669	273.438	321.593
507.266	390.05	312.675	709.888	913.907	615.392
674.964	692.459	495.701	664.383	572.755	399.193
415.764	442.292	256.667	860.971	374.602	350.712
563.736	1072.62	418.893	813.196	431.515	403.751
576.248	444.874	58.2246	699.394	488.926	706.692
714.142	1315.06	217.398	955.043	428.086	630.062
399.054	1282.14	305.725	913.658	282.925	727.502
721.996	226.594	440.136	416.761	398.416	733.359
331.253	931.418	1074.83	620.21	544.043	788.236
694.369	1011.46	317.073	1312.93	518.839	789.874
644.115	678.371	341.936	744.229	407.091	758.401
561.018	616.029	543.412	992.492	772.596	963.472
554.18	860.825	301.014	404.247	220.209	707.247
400.255	488.62	319.982	780.948	599.395	1042.9
560.105	350.342	592.405	779.142	328.676	764.347
498.129	802.49	161.737	582.296	354.388	978.593
384.297	1146.85	279.129	371.792	354.414	765.439
575.957	680.023	422.292	350.611	353.7	604.098
575.045	1430.66	893.848	586.241	287.357	1490.37
883.472	631.239	251.426	1228.37	274.203	1305.75
308.167	1013.99	349.982	1289.18	621.99	686.981
658.152	1008.65	446.444	767.485	795.067	738.314
401.576	918.037	483.147	781.611	485.825	746.776
578.208	991.137	295.793	927.913	417.126	1163.69
401.963	936.122	197.042	571.381	659.686	913.356
543.151	1391.78	125.53	757.352	517.848	655.987
558.242	846.782	466.598	787.774	435.929	604.556
1068.99	898.208	159.444	421.902	949.771	380.663
799.479	1134.33	487.593	973.248	473.399	1318.41
562.868	514.315	186.494	313.192	524.244	863.231
590.479	298.424	307.691	732.457	509.824	855.173
694.292	1022.26	211.906	329.779	783.288	642.44
671.137	165.175	187.698	660.896	1270.89	596.395
527.25	559.203	489.332	987.54	340.394	791.334
603.377	702.302	320.625	464.815	535.139	557.506
1028.76	1736.57	509.665	1098.07	170.245	865.817
407.468	917.18	342.216	383.42	765.704	679.295
407.397	594.627	338.393	585.2	304.043	903.324
338.185	404.446	362.292	631.755	235.4	1735.39
1155.27	742.757	229.784	462.689	512.215	697.334
721.222	662.611	436.152	566.779	471.719	533.966
324.812	467.435	457.176	357.839	451.487	673.565
557.302	521.051	357.071	513.64	298.042	388.636
312.451	595.544	343.815	1019.88	474.631	752.292
756.747	1058.38	550.219	585.347	589.724	817.264
632.181	814.962	581.078	337.339	482.355	662.597
330.107	938.529	474.006	265.855	464.345	551.057
608.848	425.146	462.652	1078.81	376.007	513.258
695.054	683.578	348.245	667.371	488.732	586.785
527.375	963.053	328.629	577.23	615.274	742.337
320.263	1130.76	450.053	841.887	244.405	767.629
356.444	649.107	354.777	670.813	476.318	717.227
441.848	1740.22	70.4346	558.112	456.543	556.518
630.325	839.526	148.578	641.076	545.732	526.079
1375.8	519.914	232.062	1182.27	536.604	961.674
475.667	697.354	487.256	803.014	437.658	634.816
849.678	771.807	499.68	636.648	605.834	769.32
601.387	966.257	304.408	544.057	201.987	529.929
321.163	686.844	155.014	291.959	494.109	572.614
544.228	679.727	250.149	473.416	771.091	1024.56
439.721	931.869	422.544	670.723	505.418	1558.63
682.495	1072.78	197.596	1404.5	300.148	591.266
593.984	762.207	453.747	322.845	588.864	856.102
915.308	1179.95	295.615	667.93	380.814	1209.53
638.157	582.219	438.271	1497.99	495.598	823.338
688.304	1417.15	218.588	698.655	488.136	887.289
573.95	773.492	351.984	705.435	493.811	1229.19
374.312	669.289	376.169	352.825	569.386	724.455
520.823	637.937	202.713	404.524	675.57	827.718
412.356	828.676	537.372	404.399	635.886	715.964
454.63	1787.65	403.635	499.28	447.949	504.907
577.964	686.54	314.193	684.727	499.625	813.895
432.359	1283.12	329.007	400.577	121.906	594.167
715.394	871.78	246.228	496.298	670.29	533.527
162.863	885.922	400.741	337.751	723.721	1174.13
400.909	811.109	612.916	511.567	398.228	884.768
410.91	376.786	401.579	534.817	407.673	889.736
339.38	616.785	471.751	482.676	454.956	816.292
510.881	958.334	406.891	429.342	543.864	448.079
816.738	710.785	393.779	516.347	546.536	523.857
538.02	501.99	184.608	403.079	391.446	826.282
786.289	999.784	329.042	1793.88	551.106	420.719
778.525	660.541	294.894	457.466	409.409	758.779
310.292	711.465	298.042	798.787	352.56	919.503
582.956	621.199	378.23	738.373	226.528	739.992
796.718	179.73	448.654	730.776	432.637	655.391
494.968	260.506	803.452	541.599	348.327	553.73
766.053	1231.2	389.839	460.389	218.467	670.839
748.1	787.97	303.381	406.443	385.219	423.601
917.034	1374.76	347.383	816.898	162.232	1106.89
517.863	442.552	515.863	638.042	353.819	838.546
347.34	697.136	362.544	520.235	465.06	669.316
598.23	806.477	168.44	483.522	301.339	1117.58
987.723	624.407	645.967	604.425	489.038	540.671
550.755	1078.68	230.499	395.508	440.58	1173.05
570.388	175	295.446	417.397	494.165	656.742
429.183	1301.83	324.89	565.165	204.454	641.667
697.709	1170.8	343.972	523.859	253.904	857.315
553.026	1173.17	557.047	626.998	559.12	736.59
1414.87	1262.67	532.41	390.988	166.573	1454.96
404.327	1168.46	479.223	457.633	439.078	417.083
260.31	1839.22	430.948	665.792	348.152	770.688
196.829	682.948	192.708	645.492	548.579	458.485
458.05	416.556	790.537	540.965	205.498	677.289
108.598	855.927	473.332	361.48	498.302	581.81
442.435	914.138	344.35	752.996	511.216	606.972
343.412	943.77	345.536	371.764	383.742	664.555
635.968	860.734	459.595	407.455	321.292	443.343
994.732	1316.01	298.07	377.142	316.104	769.672
640.105	1679.19	508.254	675.648	281.782	694.375
361.969	1737.04	501.498	381.889	544.154	367.514
589.181	493.527	307.697	377.362	297.792	617.721
492.858	896.719	236.21	1334.49	848.492	829.099
460.213	938.802	327.539	537.298	494.935	535.354
642.625	877.169	331.223	365.145	356.041	669.37
625.62	158.292	427.32	458.873	260.395	1145.05
856.88	1331.05	109.625	473.946	508.365	474.514
799.102	975.622	201.05	514.105	700.168	439.292
494.379	1148.78	710.718	289.409	330.239	680.968
162.581	559.021	386.811	545.265	215.804	425.003
312.725	1009.18	200.559	558.164	565.813	613.248
572.467	783.67	360.041	147.792	268.585	541.819
259.154	902.624	530.178	854.941	417.559	516.06
202.516	726.798	110.382	777.585	340.013	594.104
349.912	822.948	428.397	850.477	384.586	721.134
252.043	661.441	614.443	419.063	392.451	606.726
343.676	341.658	419.072	525.788	231.445	319.692
265.995	481.104	394.806	626.939	523.676	507.055
190.834	207.078	366.829	539.797	622.888	732.158
194.003	366.144	309.847	504.041	373.164	499.662
194.34	193.012	297.459	343.586	429.435	619.889
412.684	491.006	470.699	1063.37	457.604	185.662
520.611	113.721	306.813	896.13	244.376	696.95
338.548	901.146	371.442	479.042	398.581	392.726
366.33	625.001	446.663	1095.86	517.597	710.446
340.987	1287.48	478.902	427.352	425.484	635.934
462.097	365.209	440.945	456.055	395.435	837.006
518.211	553.392	180.645	355.928	507.387	734.25
445.34	1332.04	150.358	753.246	241.696	666.183
513.863	587.835	269.365	1249.36	475.166	579.197
791.803	634.492	246.386	195.552	626.496	160.992
409.25	629.371	478.981	761.042	333.931	956.181
523.315	515.248	597.005	438.345	619.898	548.894
420.833	1066.46	407.255	428.232	578.219	423.915
624.965	444.418	482.2	707.267	666.03	608.004
161.024	949.696	410.167	384.82	532.952	370.589
384.753	454.801	328.747	475.085	289.389	847.097
764.161	697.547	458.089	590.863	320.316	654.24
441.32	572.454	386.212	877.423	332.685	452.706
204.507	1414.7	547.047	1031.15	490.483	500.789
833.052	767.729	334.479	764.167	305.632	489.656
498.214	652.474	271.213	700.817	586.331	558.317
905.108	928.445	393.492	274.594	506.074	538.059
325.716	1125.68	49.2404	699.376	491.048	706.532
514.599	1120.68	74.1034	777.428	278.231	406.681
274.677	535.413	5.83238	545.174	279.542	493.307
304.983	715.75	169.97	629.915	438.95	1220.1
229.862	1050.15	559.521	700.177	649.581	825.11
116.951	511.158	608.081	610.622	518.625	484.854
232.888	546.966	139.252	454.723	469.526	668.236
140.377	289.084	291.997	821.305	549.064	411.613
707.546	565.553	438.1	522.085	389.005	437.541
473.221	1649.73	286.54	475.283	326.519	313.494
575.424	676.863	213.562	469.751	371.494	769.425
391.11	625.81	-54.0686	353.017	338.957	507.692
387.334	920.478	584.544	484.277	273.435	387.727
442.496	513.492	622.565	606.545	338.352	779.04
660.381	447.851	520.271	647.292	331.838	473.134
454.306	220.022	254.507	571.922	276.692	576.768
364.484	524.792	643.762	602.362	528.706	761.664
553.218	482.187	-34.5136	446.542	323.854	429.898
165.626	738.59	209.391	523.917	307.897	412.885
578.316	776.854	394.803	497.117	396.095	473.066
-0.99262	676.625	168.197	526.342	449.425	865.129
383.168	2016.5	-23.1956	509.145	318.301	671.052
346.374	648.884	408.612	490.15	314.278	553.088
98.6344	712.059	292.626	675.962	186.113	475.502
564.768	312.263	218.483	518.148	199.292	848.394
328.091	715.044	521.759	367.292	193.434	333.733
373.666	1440.07	229.193	541.901	399.863	817.078
942.911	1036.23	283.911	582.174	663.851	597.834
693.606	639.724	376.267	649.281	519.145	987.45
202.37	647.237	451.083	475.554	331.461	1153.82
469.052	2223.68	425.801	599.305	291.443	741.292
572.097	849.158	455.593	390.965	322.876	666.292
254.286	697.418	-33.2426	504.438	703.98	341.732
385.003	1460.51	322.474	339.907	708.081	455.872
341.528	455.896	419.257	492.644	459.161	276.839
526.528	784.64	-24.2686	495.259	726.261	744.944
247.496	677.631	754.062	322.337	557.125	180.914
212.171	889.514	527.869	661.24	921.802	612.35
434.998	482.89	334.167	329.949	1394.68	299.601
425.34	107.554	352.03	443.344	930.729	445.343
291.898	959.228	303	971.075	368.333	768.389
425.884	1476.05	235.176	367.989	532.796	711.252
547.993	968.099	191.142	568.721	633.681	440.89
298.207	897.602	-33.7846	785.167	-14.7846	817.519
200.009	373.551	294.122	452.181	381.279	502.77
873.869	1502.75	150.284	-48.1336	522.27	223.024
626.637	1243.87	541.243	483.953	347.48	626.094
591.621	1094.18	546.688	215.808	482.963	528.543
470.638	2069.79	477.655	387.177	276.073	1064.74
217.149	678.316	490.942	-45.0676	444.117	556.249
267.983	1299.21	397.174	901.641	387.283	947.876
109.34	1547.69	330.917	-14.9336	375.951	570.477
346.612	778.229	451.833	20.8564	1290.63	671.921
254.418	802.682	289.726	-34.3486	153.746	371.197
406.929	751.668	318.812	852.006	256.038	865.037
884.848	785.641	271.433	-13.0546	571.125	287.187
433.333	1030.19	113.326	679.113	457.456	360.922
519.507	1015.63	212.097	1263.42	265.112	435.246
413.679	1015.49	160.763	322.721	563.321	595.324
277.923	1670.97	-48.6886	-22.1006	721.128	952.726
221.261	791.622	351.297	68.0544	301.896	886.271
574.975	880.773	142.684	642.252	642.501	838.857
559.131	2191.91	467.001	803.182	2214.14	1124.09
623.565	445.466	-45.1306	542.492	272.824	565.885
387.225	664.418	332.526	485.874	320.481	662.416
163.024	1509.79	172.988	423.94	374.552	400.04
137.425	770.434	-44.9096	518.201	683.28	495.228
194.505	1231.75	300.008	1.78138	433.057	966.202
204.058	692.523	393.872	447.417	2116.2	728.462
177.713	680.866	150.295	427.316	212.499	911.692
131.848	690.201	422.548	833.833	486.279	481.448
149.853	862.576	596.457	203.911	795.53	435.879
168.516	2585.49	254.024	609.927	271.523	952.673
166.32	599.602	346.828	571.857	1009.24	483.74
167.613	647.161	128.241	553.03	293.423	1305.59
101.962	1318.28	204.712	636.546	393.983	991.597
148.578	1556.12	123.992	816.994	614.983	752.491
259.076	868.826	440.34	721.039	352.726	273.166
399.171	638.07	677.514	624.79	493.478	649.635
135.906	1193.7	863.134	205.417	392.53	284.928
142.405	461.919	451.647	-8.93862	483.62	739.911
176.442	1338.87	416.284	-16.6996	714.883	801.682
119.984	196.673	380.298	699.224	167.136	508.046
183.753	813.721	464.53	598.332	747.474	508.527
152.998	1815.84	249.716	110.848	538.925	1035.73
152.262	1114.24	44.0324	163.506	154.118	612.668
265.284	920.643	337.466	523.595	755.675	486.401
191.347	1676.53	294.974	468.965	227.286	578.673
214.782	1928.63	377.981	135.859	343.428	652.064
157.571	661.008	353.034	768.77	409.054	609.912
160.341	950.41	340.363	62.1824	258.311	623.561
328.239	576.257	161.562	806.587	588.622	948.329
127.466	772.044	430.787	670.734	232.156	1434.16
146.918	890.541	257.054	479.098	418.513	957.139
338.527	1082.97	80.7254	128.123	601.202	915.776
151.041	2082.98	582.613	657.215	303.862	486.14
383.216	1592.76	460.251	642.773	214.593	1225.91
146.226	803.046	369.292	404.007	272.828	751.958
129.409	1821.74	86.4314	130.301	269.998	1314.32
166.833	367.043	515.595	53.5544	517.223	787.401
156.097	882.784	521.792	108.715	694.714	851.946
165.896	945.223	167.098	140.584	345.361	854.926
102.827	1210.92	513.562	509.52	453.396	636.588
90.9031	880.731	127.09	812.295	286.59	961.492
117.699	986.031	-1.13962	85.0514	501.558	465.521
211.333	1054.93	329.095	785.463	676.031	635.826
69.3181	978.306	524.642	1478.65	1280.43	658.842
78.5201	912.518	107.896	-32.7956	809.985	664.547
206.032	1230.03	264.2	481.011	649.529	704.036
230.786	1435.82	644.06	399.047	355.132	331.84
170.962	575.272	324.007	176.911	116.754	1097.2
73.0111	1202.5	389.697	62.9404	284.276	1586.92
84.4321	1434.69	500.237	914.129	339.84	988.427
305.699	973.665	1128.15	418.519	462.588	420.54
274.301	1075.21	35.6734	605.59	357.032	790.752
134.258	1247.63	623.034	934.684	526.195	828.09
156.004	968.857	508.008	26.2984	364.772	399.314
149.2	832.044	281.431	896.582	556.109	644.023
161.294	2076.17	203.765	238.507	540.398	891.22
136.627	640.537	590.222	170.579	398.65	478.098
142.548	738.458	97.3404	-34.7206	930.994	870.973
180.797	765.245	541.998	825.745	452.812	472.642
176.344	892.718	84.3404	120.637	282.6	834.84
215.283	1561.77	205.382	-47.3246	419.069	961.476
125.245	822.483	312.959	767.886	644.425	1176.04
146.346	659.651	279.443	1376.45	1003.55	1538.65
207.57	1673.26	291.09	185.192	624.189	1368.07
233.088	830.171	346.715	814.226	1486.6	583.924
245.618	285.054	375.166	1045.8	587.976	450.996
278.661	1730.34	9.64638	918.017	446.692	557.012
227.921	500.494	427.102	610.154	295.3	897.269
105.063	1699.93	597.544	541.866	229.105	666.349
187.745	607.19	743.664	1009.16	656.643	1455.05
217.022	792.652	200.728	788.229	547.582	506.406
371.438	1419.54	442.047	398.232	449.131	1951.83
235.887	833.971	195.077	354.952	463.863	1552.27
182.322	1196.02	175.792	272.959	475.089	926.46
134.211	591.465	222.716	155.668	426.94	388.196
283.837	677.126	239.969	693.84	396.33	1187.8
98.8201	662.69	217.827	750.285	709.861	494.164
127.715	1390	102.465	823.704	547.84	518.673
176.936	1582.74	316.557	590.394	695.059	1612.46
156.227	1424.61	363.42	848.383	834.687	332.394
171.096	765.311	195.931	596.445	223.026	1274.96
177.457	2323.52	284.764	451.574	372.7	645.431
155.84	1205.77	542.289	270.695	190.74	1315.07
154.572	1301.07	48.4654	567.775	221.025	733.215
274.434	1357.39	261.763	1427.43	542.727	549.699
334.697	1517.31	409.615	443.428	325.59	775.007
193.51	694.219	452.91	678.833	209.76	936.74
169.908	955.401	364.94	667.155	235.84	691.047
220.709	1132.64	447.409	653.025	358.501	802.581
246.56	765.247	250.862	728.269	1308.58	866.841
119.83	1145.74	386.254	541.138	415.215	466.482
138.258	787.508	316.18	555.204	379.549	866.411
220.603	968.158	254.12	692.337	163.877	652.034
155.224	2795.23	345.188	511.721	239.346	601.453
130.588	1196.17	227.054	716.885	381.918	761.994
127.601	1176.18	401.468	1491.09	1509.6	1943.87
127.527	493.499	228.892	1492.67	454.25	1566.32
84.1991	815.942	360.084	592.782	449.283	385.427
195.004	523.998	286.007	603.764	521.428	377.99
111.086	220.24	353.023	957.629	358.392	709.37
150.97	788.187	282.478	325.788	1333.84	320.637
135.008	696.835	193.067	291.231	502.469	870.255
148.065	479.289	137.273	182.836	826.148	605.84
157.252	841.946	165.409	679.471	544.021	1013.21
47.4961	468.34	130.222	63.0364	445.832	830.103
87.8391	755.255	286.453	499.682	293.896	545.321
201.02	930.695	68.8404	736.306	623.767	1761.58
144.74	728.843	249.742	445.373	340.863	383.449
171.478	441.34	399.446	1094.97	362.918	495.996
92.2491	1046.04	247.851	418.007	541.225	1309.61
267.405	736.388	329.972	1309.34	545.72	296.715
57.9381	719.293	135.444	180.823	722.598	491.731
154.918	419.279	109.886	383.507	285.694	394.587
192.449	459.042	288.908	684.84	749.767	1618.63
151.922	252.258	132.982	43.6264	652.375	546.905
251.587	344.653	171.438	-2.89862	809.159	924.627
199.123	335.327	122.478	466.609	942.991	1421.38
76.3401	198.946	369.221	-1.75062	412.908	661.405
164.923	263.614	361.071	-27.8716	640.188	859.491
187.488	169.633	388.394	259.04	619.835	1050.36
171.51	288.882	282.533	362.983	178.706	594.971
	306.288	343.813	-35.7156	369.234	953.371
	343.924	370.414	778.057	613.175	758.848
	385.372	169.507	189.12	380.77	538.512
	651.313	356.425	1405.45	948.035	1060.02
	1117.84	420.946	532.483	1006.37	611.058
	282.767	125.859	24.4314	740.395	701.41
	740.897	486.01	605.387	551.118	609.325
	294.857	164.16	23.2724	306.324	635.133
	588.306	345.581	1328.63	438.041	532.034
	201.39	73.8861	-4.04862	1173.02	975.142
	1205.18	258.535	950.705	396.87	271.44
	344.046	259.822	390.186	401.591	329.74
	595.227	192.211	398.164	280.994	902.172
	522.927	547.133	203.598	523.646	1589.31
	439.904	179.24	1982.38	463.178	403.091
	452.986	169.938	357.514	879.392	1198.95
	206.987	1330.52	277.905	402.202	1290.23
	220.807	583.794	43.1784	433.875	687.385
	463.473	212.042	427.257	859.635	670.522
	786.76	155.186	255.585	401.807	985.09
	303.906	1241.54	355.391	449.73	1629.59
	709.212	210.032	219.779	312.7	746.87
	591.096	2417.03	285.131	551.541	1041.92
	356.525	798.02	265.624	-10.0849	807.572
	484.813	3015.1	750.883	443.63	914.176
	306.799	149.813	715.214	360.353	746.547
	551.877	556.216	658.54	160.448	832.769
	466.202	287.006	231.336	287.383	984.652
	333.874	160.501	777.189	694.511	1492.84
	398.556	338.315	398.829	220.552	804.84
	387.879	216.236	689.111	471.267	861.589
	520.833	107.945	388.755	333.229	1103.09
	342.945	111.126	126.767	329.481	738.089
	280.148	758.626	228.346	77.1091	1048.89
	277.696	234.101	106.308	6.86912	1028.55
	694.505	298.418	179.055	81.4531	245.583
	237.98	173.11	192.551	428.648	199.261
	350.32	195.418	661.267	416.069	922.99
	1400.91	117.638	236.546	274.504	452.175
	281.406	307.704	813.407	1209.24	2022.66
	347.281	187.45	419.177	4003.35	1158.12
	675.344	261.231	336.925	191.363	845.076
	352.742	197.297	435.417	162.626	155.911
	269.599	375.948	530.648	197.931	993.729
	205.38	490.21	718.01	535.862	285.833
	279.083	122.497	164.983	232.537	724.017
	550.568	324.184	434.397	130.062	1563.4
	349.329	99.4901	351.067	759.069	236.356
	336.618	183.703	1226.24	271.832	696.229
	617.223	299.493	946.084	462.669	581.981
	464.724	680.183	930.612	180.053	1255.31
	314.156	238.388	597.522	363.868	584.529
	378.12	262.338	432.926	198.267	282.202
	315.662	208.62	935.475	488.631	1680.01
	596.691	117.083	300.597	269.496	627.95
	507.499	178.591	127.233	164.718	703.758
	357.372	210.035	327.371	144.031	1385.58
	270.87	102.686	541.471	189.575	1516.18
	226.067	147.119	805.573	230.032	794.883
	342.831	493.944	544.767	163.279	1205.4
	365.444	118.855	644.216	706.985	928.762
	384.782	133.167	307.703	387.073	1181.55
	209.797	239.874	538.454	195.898	724.166
	200.559	336.962	615.924	216.322	983.345
	355.47	270.803	462.887	167.085	697.413
	588.14	167.099	444.503	126.924	639.252
	367.079	187.501	381.111	210.91	412.17
	374.328	158.757	734.092	192.501	485.369
	417.097	112.639	885.31	249.816	737.737
	543.527	131.913	359.575	104.503	613.548
	223.203	234.261	649.308	139.406	696.343
	673.082	180.475	557.429	186.401	1433.45
	514.742	174.769	973.031	221.571	837.118
	303.262	343.364	475.925	195.536	1254.04
	235.67	452.339	356.746	560.353	926.088
	180.198	115.146	632.313	242.136	312.7
	350.643	283.002	778.909	238.034	659.242
	163.707	222.771	334.487	424.282	457.912
	394.514	163.76	1330.68	449.267	777.646
	389.127	165.701	404.394	268.928	505.777
	472.437	136.228	703.228	417.699	337.22
	489.834	474.689	314.353	328.462	440.112
	279.029	232.28	390.152	644.249	343.904
	397.365	270.808	240.691	62.6861	519.422
	325.085	252.413	569.304	104.475	353.122
	155.879	179.379	227.228	609.732	165.458
	431.471	225.496	581.127	265.248	129.603
	271.558	129.543	385.137	134.39	553.571
	505.423	138.456	497.337	179.923	415.694
	289.054	302.978	496.415	355.582	2066.58
	237.283	256.333	209.365	246.194	714.588
	309.968	184.734	602.303	149.717	1903.8
	284.493	430.821	500.571	371.162	619.079
	394.31	287.348	532.94	197.036	540.256
	377.629	92.1481	750.199	227.48	752.254
	401.757	308.766	323.204	286.824	765.091
	368.263	508.203	1696.77	281.04	139.978
	283.416	214.385	528.329	491.753	293.001
	240.086	335.21	559.445	360.666	410.233
	351.353	172.036	546.984	179.606	949.319
	181.176	59.8721	104.023	545.153	401.984
	469.387	307.906	560.191	176.045	387.083
	418.851	213.472	719.441	440.93	268.32
	317.026	197.071	81.9891	291.315	443.212
	281.524	147.407	287.111	126.757	390.613
	315.339	300.65	919.307	71.7701	569.784
	236.754	315.75	426.685	175.889	364.047
	196.22	352.202	610.039	1090.79	228.223
	281.079	202.408	403.422	237.398	624.909
	455.234	533.569	440.221	101.528	572.774
	481.289	293.399	625.58	392.362	304.539
	516.542	571.842	159.121	146.041	633.898
	260.357	289.612	829.719	290.095	569.588
	214.402	146.52	314.576	348.47	426.6
	450.918	221.808	612.242	573.655	450.451
	317.472	88.1411	2123.19	223.395	477.258
	420.721	464.411	677.732	477.658	403.504
	269.049	275.365	540.824	105.589	740.011
	390.492	192.097	397.926	173.007	265.402
	785.578	305.624	47.9301	204.768	540.839
		486.964	99.0451	561.418	552.646
		146.437	280.396	57.0551	439.514
		143.94	520.244	143.817	1800.65
		151.08	546.104	604.891	462.445
		247.79	605.197	263.258	303.052
		275.713	533.785	208.025	484.577
		217.383	740.853	372.448	406.608
		212.39	69.9571	279.259	253.135
		330.287	222.681	203.295	385.979
		312.123	1030.24	493.996	711.542
		453.227	372.043	548.545	301.694
		176.902	1560.65	156.013	469.798
		140.353	602.1	343.629	454.741
		30.2921	409.386	520.337	648.485
		163.353	465.381	276.214	612.277
		188.498	662.034	85.6091	469.767
		217.02	317.353	319.904	557.986
		195.729	400.404	366.406	195.901
		472.332	262.485	456.291	323.712
		28.3531	601.114	108.543	735.298
		278.97	421.615	218.484	610.973
		103.723	155.46	123.554	205.463
		494.901	153.564	399.038	475.951
		242.828	403.676	137.142	956.755
		301.735	166.248	58.2391	446.024
		261.827	333.22	496.325	566.714
		478.442	554.475	200.91	350.796
		381.667	324.564	369.118	442.623
		409.689	1200.6	184.023	444.709
		191.478	636.099	128.953	397.239
		492.965	422.548	184.494	211.335
		190.024	401.955	251.107	808.733
		406.681	749.067	361.446	290.429
		246.476	230.394	152.749
		581.65	615.933	154.621
		168.348	229.778	449.104
		517.496	346.939	495.693
		202.606	345.657	526.522
		245.948	442.991	319.509
		169.442	508.978	133.566
		123.347	288.773	279.781
		377.8	526.241	537.386
		432.891	300.744	207.49
		586.749	612.232	76.1531
		245.048	342.255
		469.265	470.717
		159.174	230.268
		155.901	423.513
		3128.47	322.046
		440.818	412.688
		436.242	518.387
		249.106	460.306
		83.3341	524.263
		2047.68	510.742
		253.738	295.503
		395.496	246.216
		209.721	363.203
		260.02	404.62
		233.559	457.722
		335.168	529.581
		269.561	485.494
		204.853	415.13
		357.547	328.52
		351.263	867.418
		129.11	193.866
		154.566	1121.77
		327.374	465.262
		270.957	332.055
		129.238	641.907
		308.8	676.837
		344.998	671.421
		176.337	287.851
		118.984	496.974
		341.535	467.242
		462.411	240.099
		141.697	364.781
		66.4961	517.551
			343.962
			740.186
			681.515
			649.973
			543.515
			1115.82
			415.209
			295.464
			1348.26
			294.157
			371.662
			212.658
			125.478
			391.091
			893.547
			528.862
			187.309
			618.299
			228.372
			316.626
			145.253
			364.839
			1463.12
			937.575
			555.367
			419.199
			782.257
			247.299
			257.93
			274.571
			325.807
			747.703
			434.631
			494.824
			511.094
			110.338
			488.774
			544.692
			249.18
			359.385
			606.648
			416.177
			560.733
			431.464
			320.588
			271.912
			857.117
			403.562
			638.401
			459.496
			449.788
			89.9391
			359.19
			622.676
			1107.1
			328.795
			381.742
			347.103
			440.927
			511.607
			312.927
			572.444
			71.5411
			-0.535877
			-8.10188
			38.9241

## Sheet: Fig2C
Time (min)	Raw data	5 s rolling average
-0.5	14
-0.499167	13
-0.498333	14
-0.4975	9
-0.496667	8
-0.495833	8
-0.495	9
-0.494167	7
-0.493333	13
-0.4925	9
-0.491667	10
-0.490833	10
-0.49	9
-0.489167	14
-0.488333	10
-0.4875	14
-0.486667	17
-0.485833	13
-0.485	17
-0.484167	12
-0.483333	13
-0.4825	10
-0.481667	7
-0.480833	12
-0.48	9
-0.479167	9
-0.478333	7
-0.4775	9
-0.476667	7
-0.475833	9
-0.475	12
-0.474167	13
-0.473333	11
-0.4725	9
-0.471667	12
-0.470833	12
-0.47	11
-0.469167	13
-0.468333	11
-0.4675	12
-0.466667	10
-0.465833	11
-0.465	10
-0.464167	15
-0.463333	13
-0.4625	10
-0.461667	14
-0.460833	10
-0.46	7
-0.459167	10
-0.458333	13
-0.4575	14
-0.456667	13
-0.455833	9
-0.455	12
-0.454167	12
-0.453333	9
-0.4525	7
-0.451667	4
-0.450833	7
-0.45	9
-0.449167	8
-0.448333	13
-0.4475	8
-0.446667	13
-0.445833	12
-0.445	7
-0.444167	9
-0.443333	13
-0.4425	9
-0.441667	9
-0.440833	11
-0.44	11
-0.439167	8
-0.438333	15
-0.4375	10
-0.436667	8
-0.435833	14
-0.435	11
-0.434167	9
-0.433333	7
-0.4325	9
-0.431667	10
-0.430833	10
-0.43	12
-0.429167	13
-0.428333	9
-0.4275	10
-0.426667	13
-0.425833	14
-0.425	12
-0.424167	11
-0.423333	11
-0.4225	12
-0.421667	15
-0.420833	13
-0.42	12
-0.419167	9
-0.418333	11
-0.4175	10
-0.416667	7	10.2727
-0.415833	9	10.2424
-0.415	7	10.2323
-0.414167	8	10.1919
-0.413333	7	10.1869
-0.4125	10	10.1919
-0.411667	8	10.1869
-0.410833	9	10.1768
-0.41	10	10.2121
-0.409167	10	10.1869
-0.408333	10	10.197
-0.4075	10	10.1768
-0.406667	6	10.1414
-0.405833	9	10.1162
-0.405	8	10.0909
-0.404167	14	10.0657
-0.403333	8	10.0354
-0.4025	8	9.9798
-0.401667	8	9.94444
-0.400833	9	9.90909
-0.4	10	9.88889
-0.399167	8	9.85354
-0.398333	10	9.83838
-0.3975	9	9.82323
-0.396667	14	9.80303
-0.395833	6	9.77273
-0.395	7	9.75253
-0.394167	10	9.74747
-0.393333	8	9.71717
-0.3925	7	9.68687
-0.391667	13	9.67677
-0.390833	12	9.64646
-0.39	15	9.60606
-0.389167	14	9.58586
-0.388333	10	9.59091
-0.3875	10	9.55556
-0.386667	8	9.51515
-0.385833	10	9.4899
-0.385	10	9.44949
-0.384167	10	9.41919
-0.383333	10	9.39394
-0.3825	13	9.36869
-0.381667	11	9.35354
-0.380833	12	9.33838
-0.38	10	9.28283
-0.379167	9	9.24242
-0.378333	11	9.23232
-0.3775	8	9.18182
-0.376667	6	9.15657
-0.375833	5	9.14646
-0.375	6	9.13636
-0.374167	9	9.08586
-0.373333	8	9.03535
-0.3725	7	9.0101
-0.371667	9	8.9798
-0.370833	9	8.93434
-0.37	10	8.90404
-0.369167	8	8.88384
-0.368333	9	8.87374
-0.3675	7	8.89899
-0.366667	9	8.89899
-0.365833	10	8.91414
-0.365	12	8.91414
-0.364167	12	8.89394
-0.363333	15	8.88384
-0.3625	8	8.84848
-0.361667	8	8.81818
-0.360833	8	8.80808
-0.36	10	8.81313
-0.359167	12	8.79798
-0.358333	9	8.79798
-0.3575	11	8.78788
-0.356667	13	8.77778
-0.355833	11	8.76768
-0.355	14	8.77778
-0.354167	9	8.73232
-0.353333	11	8.72222
-0.3525	11	8.72222
-0.351667	10	8.68182
-0.350833	12	8.65657
-0.35	13	8.64646
-0.349167	12	8.64141
-0.348333	12	8.62121
-0.3475	12	8.60606
-0.346667	13	8.59596
-0.345833	13	8.56061
-0.345	12	8.52525
-0.344167	10	8.50505
-0.343333	12	8.4899
-0.3425	7	8.45455
-0.341667	10	8.40909
-0.340833	7	8.40909
-0.34	13	8.40404
-0.339167	9	8.38889
-0.338333	8	8.35859
-0.3375	8	8.31818
-0.336667	8	8.29798
-0.335833	9	8.26768
-0.335	8	8.28788
-0.334167	11	8.27778
-0.333333	6	8.28283
-0.3325	8	8.29798
-0.331667	9	8.33333
-0.330833	7	8.34848
-0.33	7	8.34848
-0.329167	14	8.35354
-0.328333	8	8.33333
-0.3275	11	8.34343
-0.326667	6	8.34343
-0.325833	3	8.34343
-0.325	4	8.35859
-0.324167	9	8.33838
-0.323333	5	8.32323
-0.3225	8	8.32828
-0.321667	6	8.33838
-0.320833	6	8.34343
-0.32	10	8.30808
-0.319167	8	8.32323
-0.318333	6	8.32828
-0.3175	7	8.32828
-0.316667	4	8.32323
-0.315833	8	8.32828
-0.315	3	8.31818
-0.314167	5	8.30808
-0.313333	6	8.29293
-0.3125	3	8.23232
-0.311667	1	8.23737
-0.310833	7	8.23232
-0.31	6	8.20202
-0.309167	5	8.17677
-0.308333	7	8.16667
-0.3075	10	8.12121
-0.306667	5	8.08586
-0.305833	4	8.05051
-0.305	6	8.02525
-0.304167	5	8.01515
-0.303333	5	8
-0.3025	7	7.99495
-0.301667	5	7.97475
-0.300833	8	7.96465
-0.3	7	7.93434
-0.299167	4	7.92424
-0.298333	5	7.87879
-0.2975	8	7.84848
-0.296667	4	7.79798
-0.295833	5	7.76768
-0.295	5	7.74747
-0.294167	8	7.72222
-0.293333	3	7.69697
-0.2925	4	7.68687
-0.291667	8	7.67677
-0.290833	3	7.66162
-0.29	3	7.64646
-0.289167	6	7.63636
-0.288333	5	7.62121
-0.2875	5	7.60101
-0.286667	9	7.59091
-0.285833	7	7.58081
-0.285	12	7.58586
-0.284167	8	7.57576
-0.283333	9	7.58586
-0.2825	6	7.56566
-0.281667	6	7.5404
-0.280833	6	7.5
-0.28	5	7.45455
-0.279167	10	7.41414
-0.278333	10	7.38889
-0.2775	9	7.35859
-0.276667	7	7.34343
-0.275833	9	7.33333
-0.275	9	7.29798
-0.274167	10	7.27778
-0.273333	6	7.25758
-0.2725	8	7.23737
-0.271667	8	7.23737
-0.270833	6	7.23232
-0.27	6	7.23232
-0.269167	7	7.20707
-0.268333	6	7.20707
-0.2675	5	7.19697
-0.266667	7	7.18687
-0.265833	8	7.18182
-0.265	5	7.16162
-0.264167	6	7.15152
-0.263333	5	7.14141
-0.2625	7	7.12626
-0.261667	6	7.11111
-0.260833	5	7.09596
-0.26	12	7.09091
-0.259167	10	7.10101
-0.258333	8	7.10101
-0.2575	6	7.08586
-0.256667	7	7.08081
-0.255833	9	7.0404
-0.255	6	7.01515
-0.254167	13	6.9899
-0.253333	9	6.9899
-0.2525	11	6.97475
-0.251667	10	6.9596
-0.250833	16	6.94949
-0.25	10	6.94444
-0.249167	8	6.94949
-0.248333	8	6.9596
-0.2475	6	6.96465
-0.246667	10	6.9697
-0.245833	9	6.9596
-0.245	10	6.92424
-0.244167	13	6.91919
-0.243333	6	6.90404
-0.2425	7	6.92424
-0.241667	7	6.94949
-0.240833	11	6.9697
-0.24	9	6.9798
-0.239167	7	7
-0.238333	11	7
-0.2375	9	7.00505
-0.236667	8	7.02525
-0.235833	8	7.05051
-0.235	11	7.07576
-0.234167	6	7.09596
-0.233333	8	7.11111
-0.2325	6	7.15152
-0.231667	2	7.15657
-0.230833	7	7.19697
-0.23	6	7.22222
-0.229167	4	7.25758
-0.228333	3	7.28788
-0.2275	5	7.33333
-0.226667	4	7.35859
-0.225833	5	7.37374
-0.225	8	7.38384
-0.224167	9	7.39899
-0.223333	8	7.38889
-0.2225	7	7.38384
-0.221667	7	7.40404
-0.220833	6	7.41919
-0.22	8	7.40909
-0.219167	4	7.39899
-0.218333	8	7.38889
-0.2175	4	7.38384
-0.216667	5	7.39394
-0.215833	2	7.38384
-0.215	4	7.38384
-0.214167	5	7.38384
-0.213333	6	7.37374
-0.2125	3	7.39394
-0.211667	4	7.40404
-0.210833	3	7.40404
-0.21	3	7.40909
-0.209167	6	7.42929
-0.208333	6	7.43434
-0.2075	4	7.43434
-0.206667	5	7.43939
-0.205833	7	7.42929
-0.205	8	7.40404
-0.204167	9	7.38384
-0.203333	7	7.38384
-0.2025	9	7.35354
-0.201667	5	7.33838
-0.200833	5	7.31313
-0.2	4	7.29798
-0.199167	3	7.27273
-0.198333	7	7.26768
-0.1975	3	7.25253
-0.196667	2	7.25758
-0.195833	5	7.25758
-0.195	8	7.22222
-0.194167	5	7.18687
-0.193333	5	7.16667
-0.1925	7	7.15152
-0.191667	9	7.13636
-0.190833	11	7.11616
-0.19	13	7.10101
-0.189167	9	7.10101
-0.188333	6	7.08586
-0.1875	11	7.08586
-0.186667	8	7.08586
-0.185833	10	7.09091
-0.185	12	7.07576
-0.184167	8	7.08081
-0.183333	10	7.09091
-0.1825	10	7.11111
-0.181667	10	7.12121
-0.180833	10	7.14141
-0.18	9	7.15152
-0.179167	9	7.16667
-0.178333	14	7.16667
-0.1775	7	7.18182
-0.176667	7	7.18182
-0.175833	6	7.15152
-0.175	5	7.14141
-0.174167	4	7.15152
-0.173333	3	7.15657
-0.1725	8	7.14646
-0.171667	5	7.13131
-0.170833	6	7.11111
-0.17	6	7.07576
-0.169167	10	7.06061
-0.168333	7	7.02525
-0.1675	10	7.0101
-0.166667	10	6.9596
-0.165833	8	6.94949
-0.165	5	6.92929
-0.164167	7	6.93434
-0.163333	7	6.94444
-0.1625	8	6.90404
-0.161667	10	6.87879
-0.160833	8	6.87374
-0.16	8	6.84343
-0.159167	11	6.83838
-0.158333	9	6.84848
-0.1575	8	6.83333
-0.156667	7	6.81818
-0.155833	10	6.83333
-0.155	15	6.84848
-0.154167	13	6.84848
-0.153333	10	6.86364
-0.1525	10	6.86364
-0.151667	12	6.87374
-0.150833	9	6.85354
-0.15	11	6.87374
-0.149167	10	6.87879
-0.148333	13	6.89394
-0.1475	9	6.93939
-0.146667	10	6.98485
-0.145833	12	7
-0.145	9	7.0303
-0.144167	7	7.05051
-0.143333	10	7.06061
-0.1425	8	7.08081
-0.141667	4	7.11616
-0.140833	8	7.14141
-0.14	9	7.13636
-0.139167	3	7.13636
-0.138333	3	7.15657
-0.1375	5	7.18182
-0.136667	4	7.19192
-0.135833	10	7.21212
-0.135	5	7.25758
-0.134167	4	7.27273
-0.133333	5	7.31313
-0.1325	6	7.33333
-0.131667	8	7.39394
-0.130833	7	7.41414
-0.13	5	7.42929
-0.129167	9	7.43939
-0.128333	7	7.4697
-0.1275	5	7.4899
-0.126667	8	7.5202
-0.125833	4	7.5404
-0.125	1	7.55556
-0.124167	1	7.55556
-0.123333	1	7.57576
-0.1225	5	7.60101
-0.121667	3	7.61111
-0.120833	4	7.61616
-0.12	7	7.63131
-0.119167	5	7.64141
-0.118333	4	7.63131
-0.1175	5	7.64646
-0.116667	3	7.65657
-0.115833	7	7.66162
-0.115	5	7.68687
-0.114167	3	7.69697
-0.113333	3	7.71212
-0.1125	5	7.72222
-0.111667	4	7.72222
-0.110833	6	7.69697
-0.11	5	7.71212
-0.109167	7	7.71212
-0.108333	6	7.69192
-0.1075	5	7.67172
-0.106667	8	7.63131
-0.105833	6	7.58081
-0.105	7	7.55556
-0.104167	4	7.56566
-0.103333	7	7.5202
-0.1025	7	7.48485
-0.101667	11	7.45455
-0.100833	10	7.40909
-0.1	9	7.37879
-0.0991667	8	7.34343
-0.0983333	8	7.30303
-0.0975	7	7.28283
-0.0966667	9	7.24747
-0.0958333	5	7.21212
-0.095	6	7.18687
-0.0941667	8	7.14141
-0.0933333	10	7.11616
-0.0925	7	7.10101
-0.0916667	5	7.08586
-0.0908333	6	7.08081
-0.09	2	7.08586
-0.0891667	6	7.11111
-0.0883333	6	7.10101
-0.0875	4	7.10101
-0.0866667	7	7.09596
-0.0858333	6	7.09596
-0.085	8	7.07576
-0.0841667	4	7.09091
-0.0833333	9	7.06061
-0.0825	8	7.03535
-0.0816667	2	7.02525
-0.0808333	4	7.02525
-0.08	9	7.01515
-0.0791667	7	7
-0.0783333	5	6.9798
-0.0775	9	6.94949
-0.0766667	4	6.92424
-0.0758333	8	6.89899
-0.075	12	6.87374
-0.0741667	10	6.83838
-0.0733333	11	6.81313
-0.0725	12	6.79798
-0.0716667	8	6.77778
-0.0708333	10	6.73232
-0.07	7	6.70202
-0.0691667	10	6.68182
-0.0683333	9	6.65152
-0.0675	9	6.64646
-0.0666667	11	6.61616
-0.0658333	16	6.59091
-0.065	9	6.56566
-0.0641667	10	6.5202
-0.0633333	7	6.50505
-0.0625	7	6.48485
-0.0616667	8	6.42929
-0.0608333	12	6.39899
-0.06	13	6.37374
-0.0591667	8	6.33838
-0.0583333	8	6.31313
-0.0575	11	6.29798
-0.0566667	12	6.26768
-0.0558333	8	6.23232
-0.055	12	6.25253
-0.0541667	13	6.25758
-0.0533333	11	6.25253
-0.0525	12	6.24747
-0.0516667	9	6.21717
-0.0508333	14	6.22222
-0.05	8	6.22727
-0.0491667	8	6.22222
-0.0483333	8	6.23232
-0.0475	9	6.22222
-0.0466667	8	6.22222
-0.0458333	9	6.24242
-0.045	7	6.22727
-0.0441667	9	6.22727
-0.0433333	6	6.22727
-0.0425	8	6.21212
-0.0416667	10	6.21717
-0.0408333	9	6.24747
-0.04	9	6.26768
-0.0391667	12	6.28788
-0.0383333	9	6.29293
-0.0375	7	6.32323
-0.0366667	8	6.33838
-0.0358333	7	6.32828
-0.035	5	6.34343
-0.0341667	8	6.36869
-0.0333333	9	6.38384
-0.0325	6	6.40404
-0.0316667	4	6.42424
-0.0308333	5	6.44444
-0.03	3	6.47475
-0.0291667	8	6.49495
-0.0283333	5	6.5101
-0.0275	3	6.54545
-0.0266667	5	6.5404
-0.0258333	3	6.54545
-0.025	3	6.53535
-0.0241667	4	6.5404
-0.0233333	8	6.5404
-0.0225	2	6.5303
-0.0216667	1	6.53535
-0.0208333	4	6.5303
-0.02	3	6.55556
-0.0191667	2	6.55051
-0.0183333	3	6.55051
-0.0175	2	6.5404
-0.0166667	6	6.52525
-0.0158333	3	6.5101
-0.015	2	6.49495
-0.0141667	4	6.47475
-0.0133333	5	6.46465
-0.0125	2	6.43939
-0.0116667	4	6.42424
-0.0108333	3	6.41919
-0.01	4	6.40909
-0.00916667	5	6.38889
-0.00833333	8	6.38384
-0.0075	6	6.39899
-0.00666667	5	6.40404
-0.00583333	5	6.41414
-0.005	6	6.41919
-0.00416667	6	6.40909
-0.00333333	10	6.41414
-0.0025	4	6.40909
-0.00166667	5	6.40909
-0.000833333	6	6.39899
-2.00001e-12	5	6.40404
0.000833333	5	6.38384
0.00166667	4	6.36364
0.0025	4	6.38384
0.00333333	4	6.39394
0.00416667	3	6.38384
0.005	3	6.38384
0.00583333	6	6.38384
0.00666667	2	6.36869
0.0075	3	6.37374
0.00833333	4	6.36364
0.00916667	6	6.34343
0.01	6	6.32828
0.0108333	7	6.30808
0.0116667	6	6.29293
0.0125	4	6.29798
0.0133333	11	6.27778
0.0141667	3	6.26768
0.015	6	6.25253
0.0158333	5	6.23737
0.0166667	4	6.21717
0.0175	6	6.19697
0.0183333	6	6.14141
0.0191667	1	6.13131
0.02	3	6.10101
0.0208333	2	6.09596
0.0216667	3	6.09596
0.0225	3	6.07576
0.0233333	1	6.04545
0.0241667	2	6.00505
0.025	2	5.9899
0.0258333	7	5.9798
0.0266667	4	5.94949
0.0275	4	5.92929
0.0283333	3	5.91414
0.0291667	4	5.90404
0.03	6	5.87879
0.0308333	5	5.85354
0.0316667	4	5.82323
0.0325	8	5.81818
0.0333333	6	5.78283
0.0341667	7	5.78283
0.035	9	5.76263
0.0358333	6	5.73737
0.0366667	7	5.69697
0.0375	5	5.67172
0.0383333	5	5.63131
0.0391667	5	5.61111
0.04	7	5.58586
0.0408333	5	5.57071
0.0416667	5	5.5404
0.0425	6	5.51515
0.0433333	9	5.4798
0.0441667	7	5.44444
0.045	5	5.38889
0.0458333	8	5.36364
0.0466667	9	5.34343
0.0475	8	5.32828
0.0483333	7	5.32323
0.0491667	11	5.32323
0.05	9	5.31313
0.0508333	9	5.28788
0.0516667	7	5.28283
0.0525	8	5.28283
0.0533333	11	5.28788
0.0541667	5	5.29798
0.055	6	5.28283
0.0558333	5	5.27273
0.0566667	7	5.29293
0.0575	5	5.27778
0.0583333	6	5.27273
0.0591667	7	5.26263
0.06	6	5.26263
0.0608333	9	5.24747
0.0616667	6	5.26768
0.0625	7	5.27778
0.0633333	9	5.28283
0.0641667	7	5.28283
0.065	6	5.29293
0.0658333	5	5.30303
0.0666667	4	5.30808
0.0675	5	5.31818
0.0683333	4	5.32828
0.0691667	2	5.34343
0.07	5	5.34848
0.0708333	6	5.34848
0.0716667	6	5.36364
0.0725	6	5.36364
0.0733333	8	5.37879
0.0741667	7	5.39394
0.075	4	5.39899
0.0758333	7	5.38889
0.0766667	4	5.39394
0.0775	5	5.38889
0.0783333	6	5.38384
0.0791667	6	5.37879
0.08	6	5.37879
0.0808333	5	5.36364
0.0816667	5	5.36869
0.0825	4	5.38384
0.0833333	6	5.38384
0.0841667	6	5.38384
0.085	7	5.38384
0.0858333	7	5.37879
0.0866667	5	5.36869
0.0875	6	5.35859
0.0883333	5	5.35859
0.0891667	6	5.35859
0.09	8	5.35354
0.0908333	7	5.38384
0.0916667	7	5.38889
0.0925	9	5.38889
0.0933333	9	5.36869
0.0941667	6	5.35859
0.095	5	5.35859
0.0958333	7	5.34343
0.0966667	6	5.34343
0.0975	5	5.30808
0.0983333	7	5.30303
0.0991667	5	5.28283
0.1	7	5.26263
0.100833	4	5.24747
0.101667	6	5.23737
0.1025	7	5.21717
0.103333	4	5.24242
0.104167	6	5.24747
0.105	5	5.25253
0.105833	5	5.25758
0.106667	6	5.26263
0.1075	5	5.29798
0.108333	8	5.32323
0.109167	5	5.34343
0.11	10	5.36364
0.110833	8	5.37879
0.111667	6	5.38384
0.1125	6	5.38384
0.113333	8	5.38889
0.114167	7	5.37374
0.115	8	5.36869
0.115833	4	5.35859
0.116667	3	5.33838
0.1175	1	5.32323
0.118333	3	5.30808
0.119167	1	5.28283
0.12	3	5.27778
0.120833	4	5.25758
0.121667	3	5.25253
0.1225	2	5.24747
0.123333	5	5.24747
0.124167	2	5.23232
0.125	2	5.22727
0.125833	1	5.21717
0.126667	4	5.22222
0.1275	3	5.21717
0.128333	5	5.20202
0.129167	6	5.19192
0.13	5	5.16667
0.130833	6	5.13636
0.131667	4	5.12121
0.1325	5	5.10101
0.133333	4	5.06061
0.134167	6	5.0303
0.135	5	5.01515
0.135833	5	5
0.136667	3	4.9899
0.1375	7	4.97475
0.138333	2	4.96465
0.139167	2	4.9596
0.14	1	4.94949
0.140833	4	4.93434
0.141667	5	4.94444
0.1425	6	4.93434
0.143333	3	4.93939
0.144167	5	4.94444
0.145	3	4.92424
0.145833	4	4.92929
0.146667	5	4.93939
0.1475	3	4.92424
0.148333	8	4.92929
0.149167	5	4.95455
0.15	5	4.97475
0.150833	5	4.98485
0.151667	5	5.0202
0.1525	5	5.05051
0.153333	4	5.06061
0.154167	6	5.06061
0.155	7	5.06061
0.155833	6	5.05556
0.156667	6	5.04545
0.1575	7	5.03535
0.158333	4	5.0202
0.159167	4	5.0404
0.16	5	5.0404
0.160833	6	5.05556
0.161667	7	5.07071
0.1625	5	5.07576
0.163333	8	5.08586
0.164167	6	5.08586
0.165	5	5.09596
0.165833	5	5.10606
0.166667	3	5.11111
0.1675	2	5.10606
0.168333	2	5.11616
0.169167	3	5.11111
0.17	3	5.12121
0.170833	5	5.12626
0.171667	8	5.13131
0.1725	4	5.16162
0.173333	4	5.17172
0.174167	2	5.19192
0.175	4	5.21212
0.175833	7	5.21717
0.176667	3	5.23737
0.1775	4	5.25253
0.178333	4	5.28283
0.179167	2	5.31313
0.18	2	5.31818
0.180833	1	5.32828
0.181667	1	5.33838
0.1825	4	5.33333
0.183333	2	5.34848
0.184167	6	5.35354
0.185	4	5.37879
0.185833	3	5.39899
0.186667	4	5.40909
0.1875	4	5.42424
0.188333	8	5.43434
0.189167	7	5.43434
0.19	6	5.42929
0.190833	11	5.44444
0.191667	7	5.4596
0.1925	5	5.4697
0.193333	3	5.4899
0.194167	5	5.4697
0.195	3	5.4596
0.195833	4	5.44949
0.196667	2	5.44444
0.1975	4	5.41414
0.198333	3	5.41414
0.199167	4	5.39899
0.2	4	5.39394
0.200833	5	5.41919
0.201667	3	5.43939
0.2025	4	5.44949
0.203333	4	5.4697
0.204167	5	5.4899
0.205	4	5.5202
0.205833	4	5.5404
0.206667	3	5.57071
0.2075	7	5.59091
0.208333	8	5.63131
0.209167	4	5.67677
0.21	3	5.70202
0.210833	3	5.71212
0.211667	3	5.74242
0.2125	5	5.75758
0.213333	3	5.76768
0.214167	3	5.79798
0.215	3	5.80808
0.215833	6	5.82323
0.216667	4	5.82828
0.2175	6	5.83838
0.218333	8	5.84343
0.219167	3	5.85354
0.22	5	5.86869
0.220833	3	5.90909
0.221667	4	5.91414
0.2225	7	5.95455
0.223333	4	5.97475
0.224167	8	5.9899
0.225	7	6
0.225833	5	6.0202
0.226667	7	6.02525
0.2275	9	6.07071
0.228333	6	6.10101
0.229167	8	6.13131
0.23	11	6.14646
0.230833	9	6.15657
0.231667	6	6.18182
0.2325	12	6.17677
0.233333	10	6.18182
0.234167	4	6.18182
0.235	5	6.18687
0.235833	6	6.19192
0.236667	5	6.20707
0.2375	4	6.21212
0.238333	6	6.21717
0.239167	4	6.22222
0.24	8	6.26768
0.240833	7	6.27778
0.241667	7	6.28788
0.2425	8	6.31313
0.243333	7	6.33333
0.244167	8	6.34848
0.245	6	6.34848
0.245833	7	6.36364
0.246667	7	6.36869
0.2475	5	6.39394
0.248333	5	6.41919
0.249167	8	6.43939
0.25	6	6.45455
0.250833	9	6.4798
0.251667	6	6.5101
0.2525	7	6.55051
0.253333	11	6.57576
0.254167	8	6.60101
0.255	12	6.61616
0.255833	11	6.61111
0.256667	8	6.63131
0.2575	13	6.64141
0.258333	12	6.65657
0.259167	12	6.67677
0.26	11	6.68687
0.260833	8	6.70202
0.261667	8	6.71717
0.2625	7	6.74242
0.263333	6	6.77273
0.264167	8	6.79293
0.265	8	6.82323
0.265833	9	6.84848
0.266667	10	6.85354
0.2675	9	6.86869
0.268333	7	6.87879
0.269167	8	6.89899
0.27	5	6.93939
0.270833	4	6.97475
0.271667	9	7.0101
0.2725	8	7.0101
0.273333	10	7.02525
0.274167	9	7.05051
0.275	6	7.06061
0.275833	6	7.07071
0.276667	4	7.08081
0.2775	5	7.11111
0.278333	2	7.12626
0.279167	7	7.17172
0.28	5	7.22222
0.280833	3	7.26768
0.281667	8	7.31818
0.2825	5	7.35859
0.283333	5	7.40404
0.284167	5	7.43939
0.285	7	7.4899
0.285833	10	7.5101
0.286667	7	7.5303
0.2875	8	7.54545
0.288333	9	7.54545
0.289167	10	7.57071
0.29	11	7.59091
0.290833	6	7.62121
0.291667	6	7.62626
0.2925	9	7.61616
0.293333	8	7.63636
0.294167	8	7.66162
0.295	11	7.68687
0.295833	8	7.73737
0.296667	7	7.76768
0.2975	6	7.81313
0.298333	6	7.84848
0.299167	7	7.87879
0.3	7	7.90909
0.300833	8	7.95455
0.301667	11	7.98485
0.3025	8	7.99495
0.303333	10	8.01515
0.304167	6	8.03535
0.305	4	8.06061
0.305833	6	8.07576
0.306667	9	8.09091
0.3075	7	8.10101
0.308333	12	8.09596
0.309167	11	8.08586
0.31	9	8.09091
0.310833	7	8.09596
0.311667	7	8.07576
0.3125	8	8.08081
0.313333	7	8.06566
0.314167	6	8.05051
0.315	5	8.0303
0.315833	6	8.02525
0.316667	6	7.9798
0.3175	8	7.94949
0.318333	5	7.94949
0.319167	7	7.95455
0.32	8	7.94444
0.320833	15	7.93939
0.321667	8	7.94444
0.3225	9	7.92929
0.323333	9	7.94444
0.324167	8	7.93434
0.325	8	7.92929
0.325833	6	7.93434
0.326667	10	7.92424
0.3275	6	7.93434
0.328333	13	7.93939
0.329167	11	7.93939
0.33	9	7.94444
0.330833	8	7.93434
0.331667	8	7.92929
0.3325	8	7.91919
0.333333	10	7.89394
0.334167	8	7.89899
0.335	8	7.86869
0.335833	8	7.86869
0.336667	7	7.86869
0.3375	8	7.84848
0.338333	6	7.85859
0.339167	5	7.83838
0.34	8	7.83333
0.340833	9	7.82828
0.341667	6	7.81313
0.3425	7	7.79798
0.343333	9	7.78788
0.344167	8	7.80303
0.345	6	7.83333
0.345833	7	7.84848
0.346667	6	7.85354
0.3475	5	7.89394
0.348333	5	7.91919
0.349167	8	7.95455
0.35	8	7.9798
0.350833	11	7.9899
0.351667	11	8
0.3525	11	8.01515
0.353333	8	8.01515
0.354167	10	8.0303
0.355	11	8.06061
0.355833	13	8.06061
0.356667	9	8.08081
0.3575	7	8.07576
0.358333	9	8.07576
0.359167	8	8.10606
0.36	12	8.12121
0.360833	14	8.16667
0.361667	11	8.18687
0.3625	14	8.22222
0.363333	11	8.23737
0.364167	13	8.26263
0.365	11	8.28788
0.365833	15	8.27273
0.366667	7	8.28788
0.3675	8	8.29293
0.368333	7	8.31313
0.369167	5	8.31818
0.37	9	8.31818
0.370833	8	8.32828
0.371667	9	8.31818
0.3725	8	8.32828
0.373333	6	8.32323
0.374167	8	8.30808
0.375	8	8.30808
0.375833	8	8.31313
0.376667	13	8.31818
0.3775	11	8.33333
0.378333	12	8.34343
0.379167	10	8.34848
0.38	9	8.37374
0.380833	12	8.41414
0.381667	13	8.4596
0.3825	12	8.49495
0.383333	10	8.50505
0.384167	7	8.5101
0.385	9	8.5202
0.385833	8	8.50505
0.386667	7	8.5101
0.3875	10	8.5
0.388333	6	8.52525
0.389167	7	8.56061
0.39	5	8.58081
0.390833	6	8.57576
0.391667	8	8.58081
0.3925	5	8.55556
0.393333	7	8.55556
0.394167	5	8.56566
0.395	8	8.57576
0.395833	5	8.59091
0.396667	5	8.61616
0.3975	3	8.64646
0.398333	4	8.67677
0.399167	4	8.70707
0.4	6	8.72727
0.400833	4	8.75758
0.401667	4	8.76263
0.4025	5	8.80303
0.403333	3	8.82323
0.404167	7	8.84343
0.405	6	8.83838
0.405833	6	8.85354
0.406667	8	8.87879
0.4075	6	8.88384
0.408333	9	8.90909
0.409167	9	8.94444
0.41	6	8.9899
0.410833	8	8.9899
0.411667	5	9.02525
0.4125	4	9.01515
0.413333	3	9.0303
0.414167	3	9.0404
0.415	7	9.05051
0.415833	3	9.05051
0.416667	6	9.0404
0.4175	7	9.02525
0.418333	7	9.02525
0.419167	10	9.04545
0.42	8	9.04545
0.420833	10	9.06061
0.421667	7	9.07071
0.4225	10	9.09596
0.423333	9	9.13131
0.424167	10	9.14646
0.425	14	9.15657
0.425833	14	9.19697
0.426667	11	9.21212
0.4275	8	9.22727
0.428333	14	9.24747
0.429167	13	9.28283
0.43	15	9.30808
0.430833	14	9.33838
0.431667	12	9.36364
0.4325	11	9.38384
0.433333	10	9.38889
0.434167	8	9.38384
0.435	8	9.37879
0.435833	10	9.36869
0.436667	9	9.36869
0.4375	12	9.37374
0.438333	9	9.36364
0.439167	9	9.33838
0.44	12	9.30808
0.440833	9	9.30808
0.441667	13	9.33838
0.4425	9	9.33333
0.443333	9	9.35859
0.444167	10	9.37374
0.445	10	9.35859
0.445833	8	9.36364
0.446667	5	9.35354
0.4475	8	9.36869
0.448333	6	9.36869
0.449167	9	9.36364
0.45	8	9.35859
0.450833	10	9.37879
0.451667	9	9.38889
0.4525	6	9.39899
0.453333	11	9.41414
0.454167	9	9.40909
0.455	8	9.40404
0.455833	6	9.39899
0.456667	7	9.39899
0.4575	10	9.43434
0.458333	11	9.43939
0.459167	10	9.44949
0.46	12	9.47475
0.460833	13	9.47475
0.461667	15	9.47475
0.4625	15	9.4798
0.463333	13	9.47475
0.464167	9	9.4899
0.465	8	9.5
0.465833	10	9.49495
0.466667	8	9.5
0.4675	9	9.4798
0.468333	8	9.4798
0.469167	11	9.4596
0.47	11	9.44444
0.470833	10	9.42424
0.471667	8	9.39899
0.4725	8	9.38384
0.473333	7	9.37374
0.474167	11	9.39899
0.475	11	9.41414
0.475833	9	9.40404
0.476667	10	9.40909
0.4775	13	9.40404
0.478333	13	9.41414
0.479167	12	9.40404
0.48	11	9.41414
0.480833	10	9.43939
0.481667	12	9.47475
0.4825	9	9.4798
0.483333	13	9.5
0.484167	11	9.49495
0.485	12	9.5101
0.485833	14	9.5202
0.486667	11	9.5303
0.4875	14	9.54545
0.488333	10	9.54545
0.489167	13	9.55051
0.49	15	9.55051
0.490833	15	9.53535
0.491667	10	9.5404
0.4925	13	9.5404
0.493333	11	9.54545
0.494167	14	9.56566
0.495	11	9.58081
0.495833	10	9.60606
0.496667	8	9.63131
0.4975	6	9.66162
0.498333	7	9.69192
0.499167	8	9.72727
0.5	12	9.76263
0.500833	8	9.77778
0.501667	10	9.78788
0.5025	10	9.80303
0.503333	11	9.80808
0.504167	12	9.84343
0.505	11	9.88889
0.505833	11	9.90404
0.506667	14	9.90909
0.5075	10	9.90909
0.508333	12	9.89394
0.509167	12	9.87374
0.51	13	9.86364
0.510833	12	9.85354
0.511667	12	9.88384
0.5125	10	9.86869
0.513333	9	9.84343
0.514167	9	9.80303
0.515	7	9.77273
0.515833	10	9.75253
0.516667	9	9.74747
0.5175	11	9.76263
0.518333	9	9.79293
0.519167	8	9.80808
0.52	6	9.81818
0.520833	7	9.81818
0.521667	9	9.81313
0.5225	13	9.83838
0.523333	8	9.87879
0.524167	13	9.89394
0.525	15	9.92929
0.525833	11	9.94444
0.526667	12	9.97475
0.5275	12	9.99495
0.528333	14	10.0202
0.529167	13	10.0505
0.53	10	10.1162
0.530833	14	10.1717
0.531667	11	10.2121
0.5325	10	10.2424
0.533333	9	10.2626
0.534167	8	10.3131
0.535	8	10.3434
0.535833	7	10.3535
0.536667	8	10.3788
0.5375	8	10.3737
0.538333	13	10.3788
0.539167	9	10.404
0.54	10	10.4343
0.540833	13	10.4747
0.541667	13	10.4899
0.5425	11	10.5
0.543333	13	10.5101
0.544167	9	10.5
0.545	12	10.4899
0.545833	14	10.4798
0.546667	12	10.4747
0.5475	13	10.4798
0.548333	6	10.4899
0.549167	7	10.5202
0.55	5	10.5404
0.550833	5	10.5505
0.551667	3	10.5606
0.5525	5	10.5758
0.553333	3	10.5859
0.554167	5	10.6061
0.555	10	10.6313
0.555833	9	10.6566
0.556667	6	10.6919
0.5575	6	10.7475
0.558333	6	10.7576
0.559167	7	10.7626
0.56	6	10.7677
0.560833	7	10.7677
0.561667	10	10.7475
0.5625	10	10.7273
0.563333	5	10.7071
0.564167	8	10.6919
0.565	5	10.6818
0.565833	7	10.6667
0.566667	6	10.6818
0.5675	7	10.6717
0.568333	6	10.6818
0.569167	7	10.6919
0.57	7	10.6768
0.570833	6	10.6869
0.571667	5	10.6919
0.5725	7	10.697
0.573333	9	10.6768
0.574167	10	10.6667
0.575	10	10.6566
0.575833	11	10.6768
0.576667	10	10.6768
0.5775	9	10.702
0.578333	9	10.7121
0.579167	9	10.7374
0.58	14	10.7677
0.580833	10	10.8081
0.581667	9	10.8485
0.5825	9	10.8838
0.583333	10	10.9141
0.584167	11	10.9343
0.585	15	10.9596
0.585833	19	10.9697
0.586667	10	11.0051
0.5875	11	11.0101
0.588333	9	11.0101
0.589167	7	11.0253
0.59	10	11.0354
0.590833	12	11.0202
0.591667	9	11.0152
0.5925	14	10.9949
0.593333	11	10.9798
0.594167	8	10.9646
0.595	7	10.9899
0.595833	8	10.9848
0.596667	8	11.0101
0.5975	10	11.0404
0.598333	13	11.0758
0.599167	14	11.1263
0.6	11	11.1465
0.600833	12	11.1818
0.601667	9	11.1869
0.6025	11	11.2071
0.603333	14	11.2374
0.604167	17	11.2626
0.605	15	11.2778
0.605833	16	11.3182
0.606667	16	11.3333
0.6075	15	11.3586
0.608333	13	11.3889
0.609167	15	11.404
0.61	16	11.4141
0.610833	21	11.4343
0.611667	16	11.4697
0.6125	16	11.4798
0.613333	12	11.5051
0.614167	13	11.5404
0.615	18	11.5707
0.615833	16	11.5909
0.616667	11	11.6212
0.6175	11	11.6566
0.618333	10	11.6919
0.619167	10	11.7323
0.62	13	11.7727
0.620833	12	11.8131
0.621667	15	11.8535
0.6225	13	11.8636
0.623333	13	11.8788
0.624167	12	11.8889
0.625	10	11.9343
0.625833	11	11.9596
0.626667	13	12
0.6275	14	12.0051
0.628333	14	12.0404
0.629167	11	12.0859
0.63	14	12.1162
0.630833	14	12.1364
0.631667	10	12.1667
0.6325	11	12.2273
0.633333	11	12.2778
0.634167	13	12.3182
0.635	15	12.3687
0.635833	15	12.4242
0.636667	13	12.4798
0.6375	15	12.5404
0.638333	18	12.601
0.639167	13	12.6313
0.64	12	12.6515
0.640833	10	12.7121
0.641667	10	12.7475
0.6425	9	12.798
0.643333	9	12.8636
0.644167	8	12.9091
0.645	8	12.9293
0.645833	8	12.9343
0.646667	9	12.9444
0.6475	12	12.9646
0.648333	11	12.9798
0.649167	13	13.0101
0.65	14	13.0455
0.650833	11	13.0707
0.651667	13	13.0859
0.6525	15	13.1162
0.653333	11	13.1465
0.654167	9	13.1768
0.655	13	13.2071
0.655833	13	13.2374
0.656667	14	13.2424
0.6575	13	13.2626
0.658333	16	13.2778
0.659167	16	13.2828
0.66	16	13.298
0.660833	16	13.3131
0.661667	16	13.3485
0.6625	14	13.3636
0.663333	14	13.3939
0.664167	14	13.3838
0.665	16	13.399
0.665833	13	13.4242
0.666667	12	13.4394
0.6675	17	13.4545
0.668333	12	13.4798
0.669167	12	13.4646
0.67	14	13.4394
0.670833	13	13.4596
0.671667	11	13.4697
0.6725	9	13.4899
0.673333	8	13.5101
0.674167	9	13.5202
0.675	10	13.5556
0.675833	17	13.5808
0.676667	11	13.6061
0.6775	15	13.6414
0.678333	15	13.6869
0.679167	16	13.7424
0.68	17	13.7929
0.680833	14	13.8434
0.681667	16	13.8889
0.6825	12	13.9394
0.683333	13	13.9596
0.684167	14	14.0101
0.685	11	14.0505
0.685833	10	14.101
0.686667	17	14.1616
0.6875	16	14.1667
0.688333	13	14.1667
0.689167	19	14.1667
0.69	18	14.1566
0.690833	13	14.1465
0.691667	16	14.1414
0.6925	19	14.1414
0.693333	16	14.1212
0.694167	18	14.0909
0.695	17	14.0657
0.695833	20	14.0657
0.696667	15	14.0404
0.6975	16	14.0404
0.698333	16	14.0354
0.699167	15	14.0101
0.7	16	13.9949
0.700833	15	14.0101
0.701667	16	14.0404
0.7025	16	14.0707
0.703333	15	14.1212
0.704167	12	14.1414
0.705	12	14.1717
0.705833	22	14.1566
0.706667	18	14.1869
0.7075	19	14.202
0.708333	14	14.2273
0.709167	16	14.2525
0.71	21	14.2626
0.710833	20	14.2626
0.711667	16	14.2576
0.7125	19	14.2525
0.713333	18	14.2828
0.714167	17	14.2828
0.715	13	14.3131
0.715833	15	14.3535
0.716667	14	14.3838
0.7175	16	14.4091
0.718333	15	14.4141
0.719167	17	14.4091
0.72	16	14.3889
0.720833	13	14.3939
0.721667	18	14.3687
0.7225	13	14.3384
0.723333	16	14.3384
0.724167	20	14.3485
0.725	15	14.3737
0.725833	11	14.3939
0.726667	11	14.4091
0.7275	12	14.404
0.728333	9	14.4242
0.729167	11	14.4444
0.73	11	14.4798
0.730833	14	14.4848
0.731667	11	14.4747
0.7325	10	14.4899
0.733333	12	14.4798
0.734167	13	14.4747
0.735	13	14.4697
0.735833	12	14.4646
0.736667	11	14.4444
0.7375	8	14.4646
0.738333	13	14.5101
0.739167	13	14.5152
0.74	11	14.5404
0.740833	14	14.5303
0.741667	13	14.5354
0.7425	16	14.5051
0.743333	12	14.4596
0.744167	15	14.4141
0.745	12	14.3788
0.745833	13	14.3384
0.746667	14	14.3283
0.7475	12	14.3182
0.748333	13	14.298
0.749167	16	14.2525
0.75	12	14.2475
0.750833	14	14.2273
0.751667	14	14.197
0.7525	13	14.197
0.753333	13	14.1919
0.754167	11	14.1818
0.755	12	14.1818
0.755833	19	14.1818
0.756667	14	14.1919
0.7575	19	14.2273
0.758333	18	14.2424
0.759167	17	14.2424
0.76	18	14.2323
0.760833	18	14.2576
0.761667	18	14.2475
0.7625	19	14.2424
0.763333	23	14.2475
0.764167	18	14.2323
0.765	21	14.2323
0.765833	20	14.2222
0.766667	19	14.2172
0.7675	23	14.2121
0.768333	15	14.1869
0.769167	17	14.197
0.77	15	14.202
0.770833	14	14.1566
0.771667	14	14.1364
0.7725	14	14.1414
0.773333	13	14.1111
0.774167	11	14.0758
0.775	10	14.0606
0.775833	16	14.0354
0.776667	16	13.9798
0.7775	11	13.9495
0.778333	12	13.9394
0.779167	12	13.9394
0.78	13	13.904
0.780833	13	13.8838
0.781667	14	13.8687
0.7825	17	13.8434
0.783333	16	13.8384
0.784167	20	13.8232
0.785	17	13.8333
0.785833	18	13.8131
0.786667	12	13.803
0.7875	19	13.7828
0.788333	16	13.7778
0.789167	17	13.7778
0.79	15	13.7374
0.790833	13	13.7172
0.791667	13	13.6869
0.7925	13	13.697
0.793333	13	13.7121
0.794167	17	13.6566
0.795	14	13.6212
0.795833	20	13.6061
0.796667	18	13.5758
0.7975	17	13.5404
0.798333	16	13.5404
0.799167	14	13.5354
0.8	14	13.5051
0.800833	11	13.4848
0.801667	14	13.4495
0.8025	10	13.4192
0.803333	12	13.3838
0.804167	13	13.3485
0.805	14	13.3434
0.805833	15	13.3131
0.806667	14	13.3131
0.8075	12	13.303
0.808333	8	13.2576
0.809167	12	13.2374
0.81	12	13.2374
0.810833	15	13.2576
0.811667	10	13.2424
0.8125	10	13.2475
0.813333	14	13.2525
0.814167	11	13.2626
0.815	13	13.2424
0.815833	10	13.2323
0.816667	12	13.2273
0.8175	11	13.2222
0.818333	15	13.197
0.819167	18	13.1818
0.82	14	13.1818
0.820833	18	13.1717
0.821667	12	13.1768
0.8225	14	13.1768
0.823333	10	13.1717
0.824167	7	13.1667
0.825	7	13.1616
0.825833	9	13.1566
0.826667	8	13.1313
0.8275	12	13.1364
0.828333	12	13.1263
0.829167	10	13.1162
0.83	7	13.1263
0.830833	12	13.1111
0.831667	8	13.1111
0.8325	11	13.1061
0.833333	12	13.101
0.834167	11	13.1111
0.835	12	13.1212
0.835833	13	13.1162
0.836667	11	13.1111
0.8375	11	13.101
0.838333	15	13.096
0.839167	12	13.1061
0.84	10	13.101
0.840833	15	13.0808
0.841667	16	13.0606
0.8425	13	13.0354
0.843333	14	13.0152
0.844167	17	13
0.845	14	12.9495
0.845833	14	12.9141
0.846667	14	12.8737
0.8475	11	12.8131
0.848333	12	12.7929
0.849167	9	12.7525
0.85	13	12.7424
0.850833	11	12.7273
0.851667	8	12.697
0.8525	12	12.7121
0.853333	14	12.7172
0.854167	13	12.7222
0.855	11	12.7323
0.855833	10	12.7576
0.856667	11	12.7677
0.8575	8	12.7677
0.858333	10	12.7879
0.859167	16	12.8081
0.86	17	12.7879
0.860833	13	12.7828
0.861667	11	12.798
0.8625	13	12.8232
0.863333	11	12.8485
0.864167	14	12.8687
0.865	13	12.8889
0.865833	17	12.8838
0.866667	12	12.8788
0.8675	14	12.8535
0.868333	11	12.8131
0.869167	11	12.798
0.87	12	12.7828
0.870833	14	12.8131
0.871667	14	12.798
0.8725	13	12.7929
0.873333	16	12.7778
0.874167	19	12.7525
0.875	10	12.7626
0.875833	13	12.7778
0.876667	13	12.7828
0.8775	13	12.7879
0.878333	11	12.7576
0.879167	17	12.7424
0.88	12	12.7172
0.880833	9	12.6919
0.881667	10	12.6616
0.8825	9	12.6414
0.883333	9	12.6465
0.884167	10	12.6263
0.885	9	12.6263
0.885833	12	12.6212
0.886667	12	12.6313
0.8875	13	12.6414
0.888333	14	12.6465
0.889167	11	12.6414
0.89	11	12.6364
0.890833	11	12.6414
0.891667	15	12.6717
0.8925	9	12.7374
0.893333	10	12.7626
0.894167	12	12.7828
0.895	13	12.803
0.895833	10	12.8283
0.896667	9	12.8586
0.8975	9	12.8687
0.898333	11	12.8737
0.899167	8	12.9192
0.9	10	12.9545
0.900833	12	12.9596
0.901667	9	12.9646
0.9025	9	12.9444
0.903333	13	12.9141
0.904167	12	12.8889
0.905	10	12.8586
0.905833	13	12.8535
0.906667	12	12.8232
0.9075	11	12.8081
0.908333	13	12.8384
0.909167	13	12.8535
0.91	10	12.8687
0.910833	15	12.8889
0.911667	11	12.8889
0.9125	12	12.899
0.913333	12	12.899
0.914167	15	12.9091
0.915	14	12.8889
0.915833	16	12.8838
0.916667	13	12.8737
0.9175	12	12.8434
0.918333	11	12.8182
0.919167	10	12.798
0.92	14	12.7677
0.920833	18	12.7525
0.921667	10	12.7374
0.9225	15	12.7172
0.923333	13	12.697
0.924167	13	12.7071
0.925	15	12.6768
0.925833	8	12.6515
0.926667	11	12.6364
0.9275	11	12.601
0.928333	11	12.5606
0.929167	14	12.5455
0.93	13	12.5455
0.930833	18	12.5505
0.931667	16	12.5707
0.9325	17	12.5859
0.933333	18	12.6061
0.934167	18	12.601
0.935	16	12.596
0.935833	16	12.6263
0.936667	19	12.6313
0.9375	16	12.601
0.938333	13	12.6061
0.939167	15	12.6162
0.94	14	12.6263
0.940833	12	12.6162
0.941667	15	12.6414
0.9425	14	12.6364
0.943333	17	12.5859
0.944167	17	12.5303
0.945	17	12.5
0.945833	17	12.4798
0.946667	13	12.4697
0.9475	16	12.4596
0.948333	11	12.4394
0.949167	12	12.4343
0.95	14	12.404
0.950833	15	12.4394
0.951667	18	12.4444
0.9525	16	12.4697
0.953333	15	12.4798
0.954167	14	12.4899
0.955	10	12.4899
0.955833	15	12.5101
0.956667	16	12.5354
0.9575	14	12.5354
0.958333	14	12.5152
0.959167	11	12.5202
0.96	11	12.5202
0.960833	15	12.5404
0.961667	13	12.5354
0.9625	11	12.5556
0.963333	12	12.5505
0.964167	15	12.5556
0.965	10	12.5758
0.965833	11	12.5909
0.966667	13	12.6162
0.9675	12	12.6465
0.968333	14	12.6768
0.969167	14	12.697
0.97	13	12.697
0.970833	14	12.697
0.971667	15	12.7071
0.9725	18	12.697
0.973333	21	12.7323
0.974167	17	12.7424
0.975	16	12.7525
0.975833	19	12.7273
0.976667	15	12.7626
0.9775	16	12.7576
0.978333	16	12.7576
0.979167	12	12.7475
0.98	22	12.7525
0.980833	17	12.7727
0.981667	13	12.7727
0.9825	12	12.7828
0.983333	11	12.8081
0.984167	12	12.8081
0.985	9	12.803
0.985833	12	12.8131
0.986667	11	12.8283
0.9875	8	12.803
0.988333	7	12.803
0.989167	13	12.8081
0.99	10	12.7879
0.990833	12	12.7828
0.991667	12	12.7929
0.9925	12	12.7727
0.993333	14	12.7677
0.994167	10	12.7576
0.995	9	12.7323
0.995833	8	12.7273
0.996667	7	12.7172
0.9975	9	12.702
0.998333	6	12.6667
0.999167	6	12.6616
1	8	12.6212
1.00083	7	12.601
1.00167	8	12.5859
1.0025	8	12.5808
1.00333	11	12.5859
1.00417	8	12.5556
1.005	12	12.5202
1.00583	9	12.5303
1.00667	11	12.5051
1.0075	10	12.4848
1.00833	7	12.4646
1.00917	9	12.4495
1.01	11	12.4495
1.01083	14	12.4293
1.01167	15	12.4343
1.0125	15	12.4192
1.01333	15	12.3788
1.01417	13	12.3384
1.015	12	12.2778
1.01583	10	12.2222
1.01667	14	12.1616
1.0175	13	12.1061
1.01833	8	12.0606
1.01917	14	12.0101
1.02	13	11.9596
1.02083	12	11.899
1.02167	9	11.8535
1.0225	13	11.8232
1.02333	9	11.7677
1.02417	6	11.7222
1.025	6	11.6818
1.02583	7	11.6111
1.02667	7	11.5505
1.0275	11	11.4798
1.02833	9	11.399
1.02917	10	11.3283
1.03	12	11.2576
1.03083	11	11.2172
1.03167	19	11.1667
1.0325	15	11.1414
1.03333	16	11.1111
1.03417	13	11.0909
1.035	14	11.0758
1.03583	14	11.0354
1.03667	18	10.9798
1.0375	18	10.9495
1.03833	16	10.9091
1.03917	15	10.9091
1.04	11	10.8687
1.04083	13	10.8384
1.04167	17	10.8182
1.0425	12	10.7879
1.04333	15	10.7828
1.04417	16	10.7626
1.045	13	10.7273
1.04583	13	10.6919
1.04667	13	10.6616
1.0475	14	10.6263
1.04833	15	10.5707
1.04917	16	10.5354
1.05	13	10.5051
1.05083	12	10.4697
1.05167	12	10.4495
1.0525	15	10.4242
1.05333	12	10.3788
1.05417	18	10.3434
1.055	13	10.3182
1.05583	13	10.2778
1.05667	10	10.2172
1.0575	16	10.1515
1.05833	9	10.096
1.05917	12	10.0556
1.06	11	10.0152
1.06083	11	10.0051
1.06167	13	9.97475
1.0625	9	9.9697
1.06333	13	9.96465
1.06417	13	9.90404
1.065	10	9.86869
1.06583	11	9.86364
1.06667	11	9.84343
1.0675	12	9.83838
1.06833	8	9.83333
1.06917	12	9.82828
1.07	11	9.81818
1.07083	9	9.82828
1.07167	11	9.84343
1.0725	13	9.87374
1.07333	9	9.85859
1.07417	12	9.83838
1.075	8	9.82828
1.07583	10	9.81818
1.07667	10	9.78788
1.0775	10	9.77273
1.07833	9	9.75758
1.07917	8	9.75253
1.08	13	9.76263
1.08083	8	9.77273
1.08167	9	9.78283
1.0825	9	9.80303
1.08333	10	9.82323
1.08417	11	9.85354
1.085	8	9.88384
1.08583	11	9.90404
1.08667	12	9.92929
1.0875	10	9.91919
1.08833	9	9.91919
1.08917	9	9.90404
1.09	12	9.90909
1.09083	8	9.89394
1.09167	7	9.89899
1.0925	12	9.91414
1.09333	8	9.92929
1.09417	6	9.91919
1.095	5	9.90404
1.09583	6	9.88384
1.09667	5	9.84848
1.0975	5	9.82828
1.09833	7	9.81818
1.09917	9	9.80303
1.1	6	9.80808
1.10083	6	9.77778
1.10167	7	9.75758
1.1025	7	9.77273
1.10333	7	9.76263
1.10417	4	9.77273
1.105	5	9.76263
1.10583	4	9.76768
1.10667	1	9.74747
1.1075	2	9.75253
1.10833	3	9.77273
1.10917	1	9.79293
1.11	3	9.79798
1.11083	3	9.80808
1.11167	5	9.81313
1.1125	6	9.81313
1.11333	6	9.80808
1.11417	6	9.80303
1.115	10	9.79798
1.11583	12	9.75758
1.11667	10	9.74747
1.1175	5	9.72727
1.11833	9	9.70707
1.11917	6	9.70707
1.12	10	9.67677
1.12083	7	9.62626
1.12167	10	9.56566
1.1225	10	9.5303
1.12333	8	9.50505
1.12417	10	9.52525
1.125	7	9.49495
1.12583	8	9.45455
1.12667	6	9.44444
1.1275	5	9.41414
1.12833	5	9.37374
1.12917	4	9.36869
1.13	3	9.36364
1.13083	5	9.35859
1.13167	6	9.34848
1.1325	8	9.34343
1.13333	9	9.33333
1.13417	5	9.32828
1.135	6	9.31313
1.13583	9	9.28788
1.13667	7	9.25253
1.1375	6	9.23737
1.13833	8	9.20202
1.13917	6	9.17172
1.14	8	9.16162
1.14083	11	9.18182
1.14167	13	9.15152
1.1425	10	9.17677
1.14333	15	9.18182
1.14417	11	9.20202
1.145	10	9.20202
1.14583	10	9.19192
1.14667	12	9.21717
1.1475	8	9.20707
1.14833	10	9.20202
1.14917	11	9.21212
1.15	8	9.23737
1.15083	10	9.24747
1.15167	13	9.24747
1.1525	11	9.26263
1.15333	13	9.26263
1.15417	10	9.25758
1.155	6	9.26768
1.15583	10	9.27778
1.15667	10	9.28788
1.1575	6	9.30808
1.15833	11	9.29293
1.15917	7	9.29798
1.16	8	9.29798
1.16083	10	9.32828
1.16167	9	9.32828
1.1625	11	9.34343
1.16333	10	9.34848
1.16417	10	9.32323
1.165	14	9.34343
[truncated: 4,581 more rows]

## Sheet: Fig2D
Intensity
7.79563	6.73e-05	6.73e-09
10.0198	6.73e-09	6.73e-09
12.244	0.00013466	6.73e-09
14.4683	0.00026932	0.00013468
16.6925	0.00094259	0.00087539
18.9167	0.00249111	0.00235681
21.1409	0.0051842	0.00545432
23.3651	0.00942582	0.00929254
25.5893	0.0165625	0.0168343
27.8135	0.0206021	0.0206052
30.0377	0.0264596	0.0277429
32.2619	0.0294893	0.0284163
34.4861	0.0319804	0.0321872
36.7103	0.0323844	0.0294264
38.9345	0.0276715	0.0321198
41.1587	0.0253824	0.0304364
43.3829	0.0265943	0.0288877
45.6071	0.0239685	0.0269349
47.8313	0.0185823	0.022558
50.0556	0.0177071	0.0209419
52.2798	0.018313	0.0164976
54.504	0.0161585	0.0144102
56.7282	0.0171011	0.0138715
58.9524	0.0124555	0.0118514
61.1766	0.0114456	0.00969656
63.4008	0.0103011	0.00760911
65.625	0.00976245	0.00754177
67.8492	0.00686738	0.00599301
70.0734	0.00565549	0.00558899
72.2976	0.0051842	0.0045116
74.5218	0.003703	0.0034342
76.746	0.00343369	0.0028955
78.9702	0.00309706	0.00195278
81.1944	0.00168319	0.00222213
83.4187	0.00228913	0.00188545
85.6429	0.00161586	0.00175077
87.8671	0.00161586	0.00148142
90.0913	0.00154853	0.00154876
92.3155	0.00154853	0.00101006
94.5397	0.00181784	0.00134675
96.7639	0.00107724	0.00114474
98.9881	0.00060595	0.00040403
101.212	0.00040397	0.00033669
103.437	0.00053862	0.00040403
105.661	0.00026932	0.00033669
107.885	0.00053862	0.00026936
110.109	0.00033664	0.00013468
112.333	0.00020199	0.00013468

## Sheet: Fig2E
1	2	3
99.399	0	0.601
98.668	1.11	0.222
90.664	8.858	0.478
99.423	0.157	0.42
95.846	3.962	0.192
99.952	0	0.048

## Sheet: Fig2F
-2	5	4	4	5	1	6	6	2	1	7	4	10	3	4	9	3	7	5	0	8
-1.5	4	1	4	5	0	2	3	1	2	3	3	11	0	3	5	4	6	6	2	7
-1	4	1	3	2	0	3	1	7	3	3	3	12	6	3	4	3	9	8	7	6
-0.5	3	0	2	4	0	6	3	2	0	5	7	8	5	5	10	6	16	6	3	5
0	0	3	1	2	2	10	4	10	2	5	1	8	6	1	7	4	1	7	0	8
0.5	3	2	2	7	0	14	3	5	4	3	4	20	12	6	14	13	3	12	11	14
1	8	2	7	13	2	39	21	11	17	15	26	37	25	34	39	12	33	31	28	43
1.5	10	3	23	11	9	32	27	20	20	11	24	40	22	34	42	20	20	35	25	41
2	13	4	19	13	8	30	20	16	21	15	17	48	14	26	40	19	24	31	25	47
2.5	8	5	18	16	4	28	18	15	21	16	19	39	18	18	30	26	24	33	22	34
3	8	2	14	10	9	23	14	16	18	13	9	31	17	22	32	17	22	23	19	31
3.5	7	0	10	14	8	13	14	7	21	15	10	27	12	17	24	16	18	23	19	34
4	7	0	7	6	7	16	8	11	7	10	14	23	14	14	28	23	15	20	13	25
4.5	9	1	15	6	7	11	10	11	15	7	10	17	13	11	18	15	13	16	9	21
5	9	2	15	7	4	11	5	8	7	6	11	15	7	11	13	14	9	15	4	20
5.5	3	1	13	3	5	14	6	5	10	7	6	17	11	3	18	15	13	20	6	21
6	6	0	5	5	2	15	9	5	5	3	9	20	20	10	13	11	7	12	6	18
6.5	4	2	5	3	3	8	3	8	5	4	10	19	6	13	21	7	20	16	6	16
7	5	2	7	5	2	16	5	4	4	9	11	15	7	5	16	10	9	7	7	22
7.5	7	0	4	2	3	9	7	5	3	5	7	18	9	12	22	21	12	5	2	19
8	3	1	3	0	1	8	2	8	1	4	9	22	13	10	20	11	12	5	4	24
8.5	2	1	2	1	0	7	4	5	5	3	3	15	8	12	13	11	13	10	4	13
9	6	1	3	1	3	6	2	8	3	2	10	11	7	11	13	12	11	11	10	19
9.5	1	0	1	1	1	4	8	7	3	4	5	12	12	14	14	8	13	13	5	10
10	1	1	1	0	3	5	3	4	1	4	8	13	7	8	11	6	10	3	4	12
10.5	3	0	4	1	3	3	6	5	2	4	2	9	5	10	13	7	8	11	2	17
11	3	1	4	4	1	4	5	5	2	2	3	9	8	9	12	9	11	3	3	14
11.5	2	0	1	0	3	5	4	4	4	2	0	17	2	7	10	2	6	6	4	12
12	6	0	2	0	0	9	7	5	2	1	3	10	2	6	14	7	7	7	2	11
12.5	6	0	4	0	3	3	5	7	2	2	2	7	8	3	7	2	10	5	2	18
13	5	0	1	0	1	2	3	6	2	0	3	10	2	5	10	8	9	1	2	12
13.5	4	3	3	1	3	6	3	6	5	1	4	14	5	6	17	10	18	2	3	14
14	3	0	1	1	1	3	5	4	5	2	3	9	7	4	13	6	11	7	2	22
14.5	8	0	2	4	1	4	5	4	4	2	5	12	4	11	17	15	9	7	6	15
15	4	0	3	0	2	4	2	4	2	3	1	8	3	9	10	10	8	7	0	20

## Sheet: Fig3Bcells
1000 ng	250 ng	50 ng	0 ng
309.982	5.939	219.889	4.847
190.284	35.599	122.906	5.044
334.454	213.085	46.318	4.981
1006.97	26.911	189.084	4.996
855.609	108.492	609.456	4.957
339.655	16.835	64.198	5.025
119.522	30.771	21.732	4.855
121.551	18.383	523.903	5.27
61.841		358.429	5.253
117.4		396.515	4.894
961.289	330.074	537.136	6.873
326.568	104.586	211.132	6.967
361.324	136.759	166.207	6.429
518.854	804.278	271.429	6.289
199.07	87.526	397.658	5.591
769.036	557.504	647.246	5.6
750.008	544.949	18.882	6.049
447.277	248.386	59.528	6.309
	631.504	290.913	5.796
	184.74	140.592	5.763
139.359	272.269	83.767	5.288
395.019	269.808	154.434	5.478
66.39	87.6	50.157	5.282
	245.969	104.377	5.245
143.051	225.673	93.685	5.246
198.768	324.884	354.967	5.185
207.855	86.638	127.511	5.051
228.397	191.737	130.438	5.2
350.585	127.453	329.603	5.076
499.477	188.718	214.652	5.135

## Sheet: Fig3BexpMeans
1000 ng	250 ng	50 ng	0 ng
345.727	57.0019	255.243	5.0122
541.678	363.031	274.072	6.1666
247.656	202.075	164.359	5.2186

## Sheet: Fig3D
Time (min)	1000 ng	1000 ng	1000 ng	250 ng	250 ng	250 ng	50 ng	50 ng	50 ng
	2023-05-31	2023-06-06	2023-06-08	2023-05-31	2023-06-06	2023-06-08	2023-05-31	2023-06-06	2023-06-08
-2	-0.037	-0.000125	-0.0004444	-0.038	0.01	0.002	-0.004	-0.006	-0.012
-1.75	-0.023	-0.003	0.004	-0.047	0.002	0.001	-0.008	-0.009	-0.009
-1.5	-0.024	-0.003	-0.003	-0.035	-0.01	-0.001	-0.008	-0.021	-0.021
-1.25	-0.017	0.002	0.007	-0.012	0.006	0.006	0.0003	0.002	-0.01
-1	0.001	0.008	-0.005	0.047	0.05	0.01	0.001	-0.011	0.005
-0.75	0.009	-0.001	-0.006	-0.012	0.084	-0.001	0.005	-0.003	-0.009
-0.5	0.025	0.001	-0.007	0.049	0.093	-0.0001	-0.005	-0.001	0.014
-0.25	0.028	-0.006	-0.003	0.002	-0.28	-0.002	0.019	0.02	0.016
0	0.038	0.003	0.015	0.05	0.046	-0.015	0.001	0.029	0.026
0.25	0.033	0.057	0.03	0.212	-0.132	0.002	0.041	0.084	0.099
0.5	0.088	0.04	0.021	0.223	0.024	0.0002	0.074	0.056	0.111
0.75	0.198	0.092	0.08	0.412	-0.007	0.076	0.256	0.046	0.207
1	0.306	0.162	0.155	0.59	0.014	0.168	0.457	0.069	0.318
1.25	0.417	0.241	0.231	0.829	0.025	0.277	0.642	0.019	0.453
1.5	0.519	0.321	0.302	0.945	0.045	0.365	0.779	0.029	0.544
1.75	0.581	0.411	0.358	0.954	0.061	0.438	0.884	0.046	0.611
2	0.648	0.451	0.399	0.982	0.089	0.495	0.963	0.058	0.656
2.25	0.703	0.485	0.456	1.059	0.104	0.565	1.022	0.103	0.696
2.5	0.743	0.523	0.487	1.135	0.12	0.591	1.045	0.146	0.719
2.75	0.782	0.545	0.507	1.054	0.119	0.624	1.081	0.193	0.712
3	0.806	0.553	0.53	1.101	0.135	0.65	1.098	0.234	0.728
3.25	0.839	0.581	0.522	1.139	0.148	0.67	1.12	0.27	0.731
3.5	0.864	0.592	0.543	1.075	0.168	0.676	1.109	0.294	0.728
3.75	0.879	0.576	0.574	1.015	0.179	0.691	1.119	0.342	0.735
4	0.864	0.584	0.564	1.007	0.192	0.689	1.14	0.37	0.722
4.25	0.894	0.568	0.566	1.036	0.206	0.681	1.173	0.399	0.693
4.5	0.886	0.582	0.569	0.883	0.221	0.672	1.185	0.446	0.692
4.75	0.887	0.588	0.557	0.993	0.218	0.652	1.183	0.477	0.689
5	0.882	0.582	0.571	0.964	0.218	0.634	1.168	0.541	0.666
5.25	0.877	0.578	0.565	0.947	0.236	0.61	1.152	0.61	0.659
5.5	0.871	0.572	0.553	0.856	0.26	0.582	1.14	0.645	0.651
5.75	0.861	0.596	0.552	0.811	0.283	0.56	1.097	0.704	0.632
6	0.852	0.607	0.609	0.793	0.308	0.548	1.098	0.739	0.615
6.25	0.847	0.597	0.601	0.811	0.349	0.518	1.043	0.774	0.612
6.5	0.834	0.615	0.601	0.849	0.381	0.493	1.003	0.806	0.608
6.75	0.827	0.604	0.59	0.706	0.4	0.475	0.967	0.866	0.583
7	0.815	0.585	0.621	0.788	0.425	0.456	0.945	0.889	0.58
7.25	0.815	0.555	0.652	0.669	0.456	0.442	0.888	0.91	0.577
7.5	0.786	0.539	0.651	0.698	0.489	0.441	0.854	0.944	0.556
7.75	0.78	0.528	0.639	0.752	0.481	0.44	0.827	0.987	0.54
8	0.764	0.537	0.644	0.673	0.5	0.428	0.809	0.991	0.523
8.25	0.757	0.536	0.646	0.646	0.507	0.443	0.738	1.012	0.523
8.5	0.761	0.561	0.652	0.653	0.516	0.46	0.726	0.952	0.507
8.75	0.762	0.556	0.66	0.589	0.53	0.485	0.711	1.009	0.482
9	0.758	0.563	0.671	0.569	0.517	0.485	0.695	1.002	0.473
9.25	0.746	0.551	0.677	0.487	0.512	0.52	0.656	1.019	0.471
9.5	0.734	0.523	0.677	0.48	0.506	0.543	0.62	1.007	0.457
9.75	0.728		0.672	0.46	0.495	0.561	0.623	0.995	0.456
10	0.712		0.655	0.498	0.494	0.581	0.623	0.977	0.466

## Sheet: Fig3E
	1000 ng	1000 ng	1000 ng	250 ng	250 ng	250 ng	50 ng	50 ng	50 ng	0 ng	0 ng	0 ng
	2023-05-31	2023-06-06	2023-06-08	2023-05-31	2023-06-06	2023-06-08	2023-05-31	2023-06-06	2023-06-08	2023-05-31	2023-06-06	2023-06-08
-2	5.9	7.125	13.6	0.962125	12.7	22.4	2	12.8	14.3	5	9	10.1
-1.75	3.7	6.125	13.8	2.125	11.9	20.8	1.9	11.4	11.7	5.1	6.9	7.3
-1.5	5.3	5.75	10.7	2.125	11.7	18.5	1.7	11.4	9.9	6.2	8.1	6.6
-1.25	5.4	5.5	9.4	2	10.8	15.6	1.9	10.7	9.1	5.7	5.4	8.5
-1	5.4	5.125	9.7	1.375	7.9	12.2	2.1	10	7.1	5.4	5.6	7.4
-0.75	3.1	4.625	6.6	1.625	9.1	12.3	1.6	8.3	7.2	3.7	6.5	7.6
-0.5	3.7	4.125	7.1	2	8.6	11.6	1.4	8.9	5.7	2.6	7.6	7.3
-0.25	4.9	5.5	7.1	1.875	6.5	11.1	2	10.1	5.1	4.6	6	8.4
0	4.1	5.125	6.3	1.25	8.1	9.5	1.7	8.4	4.5	4.1	8.6	7.3
0.25	3.2	5.75	3.9	1	9.5	6.5	3.2	8.3	2.6	5.4	7	8.2
0.5	4.3	4.875	3.9	3	9.7	6.8	3.1	7.9	3.5	5.2	6.5	10.8
0.75	4.6	4.375	4.4	1.25	8.8	8.3	2.8	7.3	4	8.1	10	17.7
1	6.2	6.75	4.6	3.625	8	8	3	6.8	4.4	11.4	13.1	24
1.25	6	4.625	6.8	4.75	8.9	9.5	4.4	6.1	4.8	15.1	18.1	27.9
1.5	6.6	5	5.5	6.125	8.2	8.2	5.5	6.9	5.6	19.6	20.5	31
1.75	8.1	4.75	7.1	6.625	8.7	8.8	5.9	6.2	7.3	20.2	23.5	27.3
2	6	6.25	6.4	7.875	8.8	8.5	6.1	6.1	7.5	21.9	24.5	30.4
2.25	9.1	5	5.1	8	8.5	8.2	6.9	5.9	5.7	18.7	24.2	27.4
2.5	8.7	6.375	6.3	8.25	8.2	9.2	6.6	5.7	7.4	19.1	23.6	28.4
2.75	9.4	6.125	6.7	9.625	8.2	10.4	7.5	6.7	6.5	13.1	26.6	24.3
3	8.1	8.25	6.7	7.625	10	9.7	6.2	7.5	6.9	16.1	22.7	25.3
3.25	11.8	6.375	6.7	7.875	8.3	9.1	5.5	6.7	6.9	16.8	21.6	24.3
3.5	9.3	5.625	6.7	7.375	6.9	8.5	6	7.6	7.1	16.9	19.8	24.9
3.75	9.8	7.375	6.6	7.875	9.9	9.9	5.2	9.3	5.9	17.7	20.3	23.5
4	8.9	6.875	7.1	6.75	10.3	9	4.5	6.7	4.5	15.6	17.2	24.8
4.25	10	5.125	6.8	7	8.6	7.8	5.4	9.4	5.3	18.8	16.8	24
4.5	8.5	4.75	5.6	5.75	9.4	8.2	5.9	8.2	5.7	17.5	15.4	22.4
4.75	8.6	6.625	6.7	6.375	10.7	8.4	5.8	7.7	5.6	17.4	16.9	21
5	8.6	6.25	7.1	5.5	9.4	6.1	6	8.3	4.9	18.6	15.9	19.9
5.25	8.3	5.375	5.8	5.125	9.6	5.2	6.6	9.6	5.1	17.2	13.6	21.6
5.5	8.6	6.125	7.2	5.125	8.4	5.8	6.4	10.4	4.5	16.7	14	17.1
5.75	8.2	5.625	4.5	5.125	10.5	5.9	4.9	8.8	5	15.2	13.3	21.6
6	6.9	7.25	5.5	5.125	9.8	6	4.5	10	2.5	17	13.5	17
6.25	6.9	5.875	4.6	5.625	10.9	6.4	3.8	9	4.1	16.2	14.4	19.9
6.5	8.4	5.625	5.2	5.375	10.7	6.2	4.6	7.2	4.8	14.1	14.6	18
6.75	7.1	6.5	6.1	5.625	10.1	6.3	4.4	9.4	3.9	13.5	14.2	17.7
7	6.8	5.875	6.5	3.75	12	5.7	3.5	8.8	3.5	13	12.8	16.7
7.25	7.8	5.25	4.7	3.5	11.6	6.2	3.2	7.7	3.7	12.7	12	17.7
7.5	6.5	5.75	6	4.75	13.1	6	2.3	7.8	4.1	11.9	12.5	16.8
7.75	6.9	5	5.7	4.75	11.3	6.5	2.9	7.9	3.5	11.3	11.5	17.3
8	7.5	5.5	4.3	5.375	10.6	5.4	3.8	8.8	3.6	11.6	10.8	14.1
8.25	7.5	4.125	5	4.25	13.4	5	2.3	8.3	3.5	13	12.6	18.1
8.5	6.5	4.625	4	3.875	13.9	5.7	2.8	8.4	3.9	11.5	13.1	14.9
8.75	6.2	4.25	5.4	4.875	11.8	6.6	3.3	6.9	4.1	13.2	13.9	17.5
9	7.7	4.125	4.6	3.875	12.3	4.3	3.2	10.1	3.4	10.9	14	17.9
9.25	5.6	3.25	5.5	2.875	13.1	5	2	7.3	3.6	13.7	15.1	15.8
9.5	6.7	5.625	4.6	3.875	11.5	4.5	2	7.8	2.7	10.9	15.4	15

[truncated: 13 more sheets: Fig3F, Fig4B, Fig4C, Fig4E, Fig4F, Fig5C, Fig5Cpeak, Fig5D, Fig5E, Fig5F, Fig5G, Fig5H, Fig5I]
